# Supplementary material for: Crystal structures of two magnesium citrates from powder diffraction data
Source: Acta Crystallogr E Crystallogr Commun. 2020 Sep 8;76(Pt 10):1611–6. doi: 10.1107/S2056989020011913 (PMC7534234; doi:10.1107/S2056989020011913)
Supplement: Supplementary file 1 [file e-76-01611-sup1.cif]

##############################################################################
#                                                                            #
# This CIF contains the data in a paper accepted for publication in          #
# Acta Crystallographica Section E. It conforms to the requirements of       #
# Notes for Authors for Acta Crystallographica Section E, and has been       #
# peer reviewed under the auspices of the IUCr Commission on Journals.       #
#                                                                            #
# Full details of the Crystallographic Information File format               #
# are given in the paper "The Crystallographic Information File (CIF):       #
# a New Standard Archive File for Crystallography" by S. R. Hall, F. H.      #
# Allen and I. D. Brown [Acta Cryst. (1991), A47, 655-685].                  #
#                                                                            #
# The current version of the core CIF dictionary is obtainable from          #
# ftp://ftp.iucr.org/pub/cif_core.dic.                                       #
#                                                                            #
# Software is freely available for graphical display of the structure(s)     #
# in this CIF. For information consult the CIF software page                 #
# http://www.iucr.org/resources/cif/software.                                #
#                                                                            #
# This file may be used for bona fide research purposes within the           #
# scientific community so long as proper attribution is given to the journal # 
# article from which it was obtained.                                        #
#                                                                            #
##############################################################################
data_global
_audit_creation_method     "created in GSAS-II"
_journal_data_validation_number     ?
_journal_date_recd_electronic     2020-06-22
_journal_date_accepted     2020-08-28
_journal_name_full     'Acta Crystallographica, Section E'
_journal_year     2020
_journal_volume     76
_journal_issue     10
_journal_page_first     1611
_journal_page_last     1616
_journal_paper_category     GM
_journal_paper_doi     10.1107/S2056989020011913
_journal_coeditor_code     HB7927
_publ_contact_author_name
;
James A. Kaduk
;
_publ_contact_author_address
;
Department of Chemistry,
North Central College,
131 S. Loomis
St., Naperville IL
60540 USA
;
_publ_contact_author_email     'kaduk@polycrystallography.com'
_publ_contact_author_fax     ?
_publ_contact_author_phone     '1-630-605-0274'
_publ_section_title
;
Crystal structures of two magnesium citrates from powder diffraction data
;
_publ_section_title_footnote     .
loop_
    _publ_author_name
    _publ_author_address
    'Kaduk, James A.'
;
Department of Physics,
North Central College,
131 S. Loomis
St., Naperville IL
60540
USA
Department of Chemistry
Illinois Institute of Technology
3101 S. Dearborn St.
Chicago IL 60616
USA
;
_publ_section_synopsis
;
The crystal structures of magnesium hydrogen citrate dihydrate and
bis(dihydrogencitrato)magnesium have been solved and refined using synchrotron
X-ray powder diffraction data, and optimized using density functional theory
techniques.
;
_pd_block_id     2020-05-23T16:09|ramm026_11bm|KadukJamesA.|Overall
_pd_char_colour     white
_refine_special_details     ?
_refine_ls_restrained_S_all     ?
_refine_ls_restrained_S_obs     ?
_refine_ls_number_constraints     4
_refine_ls_hydrogen_treatment     refU
_refine_ls_weighting_scheme     sigma
_refine_ls_weighting_details     ?
_refine_ls_extinction_method     ?
_refine_ls_extinction_coef     ?
_computing_molecular_graphics
;
Mercury (Macrae <i>et al.</i>,  2020), DIAMOND (Crystal Impact,
2015)
;
_computing_publication_material
;
publCIF (Westrip, 2010)
;
_pd_prep_cool_rate     ?
_pd_prep_pressure     ?
_pd_prep_temperature     333
_pd_proc_ls_special_details     ?
data_II
_audit_creation_method     "created in GSAS-II"
_chemical_name_systematic
;
Magnesium bis(dihydrogen citrate)
;
_chemical_name_common     ?
_chemical_formula_moiety     ?
_chemical_formula_sum     "C12 H14 Mg O14"
_chemical_formula_structural     'Mg 2+, 2(C6 H7 O7 -)'
_chemical_formula_analytical     'C12 H12 Mg O14'
_chemical_formula_iupac     'Mg 2+, 2C6 H7 O7 -'
_chemical_formula_weight     406.53
_chemical_melting_point     ?
_chemical_compound_source     ?
_symmetry_cell_setting     monoclinic
_symmetry_space_group_name_H-M     "C 2/c"
_symmetry_space_group_name_Hall     ?
loop_
    _space_group_symop_id
    _space_group_symop_operation_xyz
    1 x,y,z
    2 -x,y,1/2-z
    3 -x,-y,-z
    4 x,-y,1/2+z
    5 1/2+x,1/2+y,z
    6 1/2-x,1/2+y,1/2-z
    7 1/2-x,1/2-y,-z
    8 1/2+x,1/2-y,1/2+z
_cell_length_a     23.26381(16)
_cell_length_b     10.97790(4)
_cell_length_c     5.924466(18)
_cell_angle_alpha     90
_cell_angle_beta     82.5511(3)
_cell_angle_gamma     90
_cell_volume     1500.267(6)
_cell_formula_units_Z     4
_cell_measurement_temperature     295
_cell_special_details     ?
_exptl_crystal_density_diffrn     1.7999
_exptl_crystal_density_meas     ?
_exptl_crystal_density_method     ?
_exptl_crystal_F_000     ?
_pd_char_colour     white
_pd_char_particle_morphology     ?
_exptl_special_details     ?
_diffrn_ambient_temperature     295
_diffrn_source     ?
_diffrn_radiation_type     synchrotron
_diffrn_radiation_wavelength     0.41307
_diffrn_radiation_monochromator     ?
_diffrn_measurement_device_type     'APS 11-BM'
_pd_instr_dist_src/mono     ?
_pd_instr_dist_mono/spec     ?
_pd_instr_dist_src/spec     ?
_pd_instr_dist_spec/anal     ?
_pd_instr_dist_anal/detc     ?
_pd_instr_dist_spec/detc     ?
_pd_instr_location     ?
_diffrn_radiation_probe     x-ray
loop_
    _refln_index_h
    _refln_index_k
    _refln_index_l
    _refln_F_squared_meas
    _refln_F_squared_calc
    _refln_phase_calc
    _refln_d_spacing
    _gsas_i100_meas
    2 0 0 15343.5334 14533.8670 0.0 11.53374 100.00
    1 1 0 2563.9350 2565.4801  0.0 9.91261 26.59
    3 1 0 779.7347 772.6854 180.0 6.29796 3.13
    4 0 0 23.0217 22.4573 0.0 5.76687 0.04
    0 2 0 4108.5267 3996.0164 -180.0 5.48895 6.64
    1 1 1 6327.1466 6077.0183  0.0 5.18188 18.86
    2 2 0 11942.9927 10659.4201 0.0 4.95631 30.98
    1 1 -1 338.9783 316.9791 -180.0 4.93455 0.81
    3 1 1 4820.4045 4506.9353  0.0 4.54316 11.55
    5 1 0 2644.0219 2749.4889  0.0 4.25318 4.76
    3 1 -1 34970.6615 33225.1526  0.0 4.08488 52.21
    0 2 1 2917.4605 3060.0908  0.0 4.01064 4.98
    4 2 0 6285.9291 6834.3135 0.0 3.97589 10.23
    2 2 1 681.2072 682.5289 180.0 3.89665 1.16
    6 0 0 19272.5125 18457.2890 180.0 3.84458 13.98
    2 2 -1 526.9108 493.8990  0.0 3.68823 0.70
    5 1 1 6171.6519 6436.1799 0.0 3.65902 9.52
    1 3 0 7001.2525 6756.8810 -180.0 3.61411 9.80
    4 2 1 5822.8663 4312.9077 0.0 3.43839 7.81
    3 3 0 8765.0278 6975.0758  0.0 3.30420 10.11
    5 1 -1 14925.8014 13001.7144 -180.0 3.26467 13.84
    4 2 -1 14132.7407 12496.4778 180.0 3.16400 13.11
    7 1 0 428.4980 373.8199 0.0 3.15622 0.42
    6 2 0 92.4012 72.9713 0.0 3.14898 0.09
    1 3 1 145.7490 103.7207 -180.0 3.10650 0.15
    1 3 -1 2763.5966 1573.8327 0.0 3.05068 2.68
    3 3 1 6517.9623 6411.0640  0.0 2.95101 6.31
    2 0 2 4866.1554 5203.5936 0.0 2.93896 2.36
    0 0 2 990.7619 989.9511 0.0 2.93723 0.45
    7 1 1 1653.9747 1652.4526 180.0 2.93651 1.61
    6 2 1 1383.1348 1561.1413 0.0 2.90688 1.32
    8 0 0 493.8563 639.9347 180.0 2.88343 0.20
    5 3 0 22158.2288 22250.4825  0.0 2.86696 18.92
    1 1 2 9284.4740 9021.9882 -180.0 2.85994 8.26
    3 3 -1 1120.7855 982.4459 0.0 2.81370 0.88
    3 1 2 816.6722 736.9915 180.0 2.77733 0.72
    1 1 -2 24840.6184 24917.2952 180.0 2.77441 19.33
    4 0 2 942.2082 838.4064 180.0 2.76636 0.42
    2 0 -2 13629.2467 14171.6554 0.0 2.76204 5.03
    0 4 0 24526.5943 24655.5735 -180.0 2.74447 9.93
    2 4 0 219.9903 212.5382 -180.0 2.66993 0.17
    5 3 1 3767.0720 3592.3623  0.0 2.66243 2.98
    6 2 -1 10.3270 9.3198 0.0 2.66025 0.01
    7 1 -1 13331.9474 13647.9665 0.0 2.64669 8.17
    2 2 2 2.0424 2.0025 180.0 2.59094 0.00
    0 2 2 5831.2702 5609.3120 0.0 2.58976 4.12
    5 1 2 15748.8445 15465.7850  0.0 2.56446 12.13
    3 1 -2 4638.0072 4827.6169 -180.0 2.55988 2.86
    8 2 0 188.9336 192.7790 180.0 2.55265 0.12
    5 3 -1 96.9030 102.0185 180.0 2.49838 0.06
    9 1 0 2301.2378 2134.9190  0.0 2.49593 1.42
    6 0 2 21828.0848 19660.2635  0.0 2.49529 8.02
    4 0 -2 2015.3876 1496.7912 180.0 2.49001 0.57
    0 4 1 1264.6628 841.2005 0.0 2.48650 0.84
    4 4 0 15.8567 12.4700 -180.0 2.47815 0.01
    4 2 2 49.6954 50.5741  0.0 2.47035 0.03
    2 2 -2 18.1327 23.2908 180.0 2.46727 0.01
    2 4 1 48.2097 61.8519 0.0 2.45861 0.03
    7 3 0 17802.7860 16934.2717  0.0 2.44876 10.94
    8 2 1 1.0229 1.0595 0.0 2.44604 0.00
    9 1 1 3800.4035 3332.1730 0.0 2.40926 2.44
    2 4 -1 4728.0907 3403.7355  0.0 2.40364 2.83
    7 3 1 28686.1587 27876.3721 0.0 2.34178 17.47
    4 4 1 10231.6095 9126.0954  0.0 2.33027 6.13
    10 0 0 3685.9195 3156.3485 0.0 2.30675 0.96
    1 3 2 8212.8567 7194.7780  0.0 2.30239 4.72
    7 1 2 39.7047 30.1004  0.0 2.29714 0.02
    5 1 -2 8026.6113 7482.7415 180.0 2.29220 3.77
    6 2 2 16939.6144 17422.3162 -180.0 2.27158 10.16
    4 2 -2 873.1235 1024.9505 180.0 2.26759 0.42
    3 3 2 728.1217 694.6959  0.0 2.25863 0.42
    1 3 -2 584.2561 503.5068 0.0 2.25706 0.31
    8 2 -1 38.3931 23.2516  0.0 2.24874 0.02
    4 4 -1 1837.0349 1525.7150 0.0 2.23907 0.92
    6 4 0 18.8000 13.9384  0.0 2.23372 0.01
    8 0 2 3558.7328 2543.8796 180.0 2.20556 1.02
    6 0 -2 25940.0531 24615.4116 -180.0 2.20045 5.47
    9 1 -1 692.8053 610.1640  0.0 2.19942 0.30
    7 3 -1 556.9717 358.5525  0.0 2.18667 0.25
    1 5 0 133.9779 89.7172 0.0 2.18570 0.07
    6 4 1 1975.0395 1807.6676  0.0 2.14217 1.00
    5 3 2 2030.2599 1723.9739 -180.0 2.13961 1.06
    3 3 -2 122.6074 107.2248 180.0 2.13694 0.06
    10 2 0 7766.7697 7038.8507 -180.0 2.12659 3.51
    3 5 0 21.5265 11.7482  0.0 2.11120 0.01
    9 3 0 1726.4517 823.6061 0.0 2.09932 0.77
    10 2 1 10294.8271 9051.0354 -180.0 2.08078 4.89
    11 1 0 139.3342 58.0904  0.0 2.05980 0.06
    1 5 1 283.0003 173.5935 180.0 2.05678 0.13
    9 3 1 502.4837 468.2183 0.0 2.04696 0.23
    8 2 2 7746.4524 7220.6029 180.0 2.04652 3.77
    6 2 -2 939.9482 875.0733 180.0 2.04244 0.35
    1 5 -1 3700.5803 3618.0734 180.0 2.04033 1.64
    6 4 -1 66.0666 74.4183 -180.0 2.03752 0.03
    9 1 2 793.0507 794.2105 180.0 2.03283 0.38
    7 1 -2 645.2577 880.7094  0.0 2.02826 0.23
    11 1 1 415.4476 449.3900 0.0 2.02600 0.19
    3 5 1 232.1306 135.9325 -180.0 2.00969 0.10
    2 4 2 223.2992 196.6133 -180.0 2.00587 0.10
    0 4 2 737.1158 668.7264 -180.0 2.00532 0.32
    8 4 0 2140.3910 2065.9682 -180.0 1.98795 0.87
    5 5 0 5759.5616 5798.7939 -180.0 1.98252 2.40
    7 3 2 441.1417 439.6195 0.0 1.97685 0.20
    5 3 -2 86.0300 61.1337 0.0 1.97370 0.03
    3 5 -1 2188.8665 1802.9732 -180.0 1.96465 0.88
    4 4 2 7741.7083 7387.6968 180.0 1.94833 3.30
    2 4 -2 187.0464 181.3558 180.0 1.94682 0.07
    1 1 3 1865.0613 2030.8979  0.0 1.94171 0.76
    10 0 2 2589.9917 2634.3937 180.0 1.94047 0.57
    8 4 1 19749.9524 18727.5652  0.0 1.93633 8.15
    8 0 -2 2.2037 2.1015 0.0 1.93600 0.00
    3 1 3 2160.0640 2167.4686 -180.0 1.92883 0.90
    10 2 -1 2182.3061 1910.6862 -180.0 1.92723 0.74
    12 0 0 6.8787 5.6524 0.0 1.92229 0.00
    9 3 -1 731.8086 786.2465 180.0 1.91354 0.25
    5 5 1 103.6215 95.5179  0.0 1.91097 0.04
    1 1 -3 12483.3171 12698.0724 0.0 1.90100 4.63
    11 1 -1 1187.2938 962.1660 0.0 1.87081 0.37
    5 1 3 28.2303 15.3797 -180.0 1.86541 0.01
    2 2 3 4203.8138 3188.2946 -180.0 1.85687 1.60
    5 5 -1 13.7162 11.2090 0.0 1.84751 0.00
    6 4 2 6278.9469 5237.4241 180.0 1.84626 2.43
    0 2 3 1036.6053 716.8953 -180.0 1.84431 0.37
    4 4 -2 229.3641 159.5947 0.0 1.84412 0.08
    8 4 -1 1180.1301 1114.9207 -180.0 1.83393 0.38
    0 6 0 5296.0664 4898.3342  0.0 1.82965 0.96
    10 2 2 705.6875 650.3815 0.0 1.82951 0.27
    7 5 0 91.0247 84.7488  0.0 1.82717 0.03
    8 2 -2 14857.1899 14955.7751 180.0 1.82576 4.37
    4 2 3 1118.8927 999.8771 180.0 1.82241 0.42
    11 3 0 3112.4900 2803.6259 180.0 1.81945 1.04
    3 1 -3 4588.5059 3807.6447 0.0 1.81599 1.47
    12 2 0 5832.3059 5720.0795  0.0 1.81425 1.91
    2 6 0 79.7751 80.0392  0.0 1.80705 0.03
    9 3 2 618.5344 756.4952 0.0 1.80078 0.23
    7 3 -2 198.6975 186.4395 180.0 1.79761 0.06
    11 1 2 6508.5153 6133.9038 180.0 1.79747 2.43
    12 2 1 5371.2413 5308.0304 0.0 1.79655 1.88
    11 3 1 849.9961 868.3601 0.0 1.79603 0.30
    9 1 -2 1196.6162 1371.3797 -180.0 1.79353 0.33
    2 2 -3 3280.5062 2557.4150 0.0 1.78746 1.05
    7 5 1 1142.9955 1031.5553  0.0 1.78142 0.40
    10 4 0 496.0776 538.9713 0.0 1.76585 0.16
    7 1 3 1461.7110 1482.0948  0.0 1.76501 0.53
    1 5 2 4612.0089 5194.4052 180.0 1.76389 1.55
    13 1 0 0.5260 0.9680 180.0 1.75169 0.00
    6 2 3 42.8024 70.7093 -180.0 1.74820 0.02
    0 6 1 461.0065 596.2691  0.0 1.74688 0.15
    3 5 2 653.4226 693.1991 0.0 1.74398 0.22
    4 6 0 9070.0583 9665.9221 -180.0 1.74398 2.95
    1 5 -2 985.1841 1075.8889 0.0 1.74326 0.32
    13 1 1 5332.8195 5130.3577 0.0 1.74076 1.74
    10 4 1 5552.1222 5540.8216 0.0 1.73936 1.84
    2 6 1 10128.4284 10395.9673 0.0 1.73713 3.32
    1 3 3 3566.2745 3812.2256 -180.0 1.73653 1.16
    3 3 3 3445.9685 3994.1425 -180.0 1.72729 1.15
    8 4 2 236.0821 239.1777 0.0 1.71920 0.08
    2 6 -1 447.7926 472.4408 180.0 1.71741 0.14
    6 4 -2 377.1317 413.4368 180.0 1.71678 0.11
    12 0 2 3205.1604 3140.9145 -180.0 1.71345 0.54
    7 5 -1 2291.2715 2578.4400 -180.0 1.71021 0.67
    10 0 -2 7240.3484 8070.3117 -180.0 1.70969 0.91
    1 3 -3 3269.9723 3364.9453 0.0 1.70723 0.99
    5 1 -3 5737.4437 5537.2214  0.0 1.70305 1.55
    4 2 -3 317.6690 138.4971 0.0 1.69755 0.09
    4 6 1 241.9745 318.6127  0.0 1.69004 0.08
    5 5 2 0.9283 0.9656 180.0 1.68741 0.00
    3 5 -2 145.5079 215.7946 180.0 1.68610 0.04
    11 3 -1 48.7042 60.9004 180.0 1.68525 0.01
    5 3 3 724.8145 731.8811  0.0 1.68130 0.23
    12 2 -1 4319.5254 4350.0737 -180.0 1.67659 1.11
    9 5 0 139.4067 122.8705 180.0 1.66743 0.04
    4 6 -1 4166.0558 3904.8383  0.0 1.65426 1.18
    6 6 0 575.4545 508.3430 -180.0 1.65210 0.17
    8 2 3 100.7667 109.9657 -180.0 1.64768 0.03
    14 0 0 891.2255 968.5575 0.0 1.64768 0.12
    10 4 -1 893.4423 901.4687 -180.0 1.64664 0.23
    3 3 -3 2690.8813 2687.9566  0.0 1.64485 0.72
    9 1 3 804.5397 809.9997 0.0 1.64475 0.26
    9 5 1 5938.8178 5572.1793  0.0 1.64083 1.75
    12 2 2 0.5001 0.5134 0.0 1.63561 0.00
    10 2 -2 3775.0952 3096.2774 180.0 1.63234 0.88
    11 3 2 71.2879 64.6367 0.0 1.63105 0.02
    9 3 -2 76.7204 139.0829 0.0 1.62810 0.02
    13 1 -1 61.3907 52.2140 -180.0 1.62274 0.01
    6 6 1 206.3730 193.5082  0.0 1.61401 0.06
    7 3 3 1298.9373 1467.7327 -180.0 1.60668 0.39
    7 5 2 2810.3437 2604.4504 0.0 1.60405 0.82
    5 5 -2 3093.1477 3026.8633 0.0 1.60237 0.79
    2 4 3 2174.5223 2188.0194 180.0 1.60210 0.61
    13 1 2 5651.1840 5596.2440 180.0 1.59706 1.65
    13 3 0 1205.9639 1243.4070 -180.0 1.59661 0.31
    0 4 3 417.2704 476.3981 180.0 1.59402 0.11
    11 1 -2 3.8312 4.3995  0.0 1.59374 0.00
    6 2 -3 1049.1116 1030.3560 180.0 1.58893 0.25
    13 3 1 1479.6732 1457.0369  0.0 1.58833 0.40
    10 4 2 0.4111 0.5664  0.0 1.58443 0.00
    8 4 -2 497.7432 560.4701 180.0 1.58200 0.12
    4 4 3 2125.9368 1931.1683 -180.0 1.57981 0.60
    7 1 -3 2848.7907 2766.6903 -180.0 1.57845 0.64
    14 2 0 259.0319 255.9543 0.0 1.57811 0.06
    12 4 0 302.5158 298.2104 180.0 1.57449 0.08
    14 2 1 915.1805 900.0507  0.0 1.57382 0.24
    9 5 -1 3703.4110 4174.7102 180.0 1.56967 0.90
    6 6 -1 1107.4574 1336.5753  0.0 1.56780 0.28
    1 7 0 2978.1424 2621.7187 -180.0 1.56466 0.79
    12 4 1 989.2847 928.4886  0.0 1.56288 0.26
    5 3 -3 714.3081 879.0778 0.0 1.55953 0.17
    2 4 -3 1501.3640 1974.2920  0.0 1.55688 0.37
    2 6 2 376.5186 666.0200 180.0 1.55325 0.10
    0 6 2 7.0392 12.9106 -180.0 1.55299 0.00
    8 6 0 19.8932 27.7292 -180.0 1.54488 0.01
    3 7 0 5973.9750 6282.4039 180.0 1.53664 1.52
    10 2 3 11.8642 16.7016 -180.0 1.53480 0.00
    6 4 3 378.1676 497.8027 -180.0 1.53073 0.10
    4 6 2 308.5841 368.8266 0.0 1.52606 0.08
    2 6 -2 1154.8537 1387.8146  0.0 1.52534 0.28
    14 0 2 1399.4680 1375.7668 180.0 1.52378 0.18
    15 1 0 2213.0979 2164.2046 -180.0 1.52296 0.51
    15 1 1 1517.6881 1566.3138  0.0 1.52247 0.38
    12 0 -2 422.5035 657.9668  0.0 1.52065 0.04
    8 6 1 41.8355 61.5171  0.0 1.52028 0.01
    11 1 3 2526.2657 3100.9523 0.0 1.51908 0.69
    11 5 0 365.9571 440.8361 0.0 1.51647 0.09
    1 7 1 449.3995 529.2683  0.0 1.51527 0.11
    9 3 3 607.6288 737.1062 0.0 1.51439 0.16
    1 7 -1 485.7110 583.6508 180.0 1.50865 0.12
    9 5 2 36.8157 54.0708 0.0 1.50561 0.01
    7 5 -2 49.5228 48.9351 180.0 1.50375 0.01
    11 5 1 909.7844 859.5238 0.0 1.50283 0.22
    13 3 -1 4385.9439 4420.3935 180.0 1.49715 0.92
    4 4 -3 15.8159 16.5733  0.0 1.49639 0.00
    3 7 1 502.6461 537.9126 -180.0 1.49614 0.12
    5 7 0 396.7106 429.3927 180.0 1.48483 0.09
    12 4 -1 76.7405 66.5727 -180.0 1.48197 0.02
    2 0 4 1647.2031 1361.9488 0.0 1.48111 0.20
    14 2 -1 2133.3648 1691.7389 -180.0 1.47876 0.43
    3 7 -1 2216.1025 1947.3504 -180.0 1.47728 0.51
    13 3 2 760.1068 690.7830 180.0 1.47692 0.19
    6 6 2 2494.8327 2606.4897 0.0 1.47550 0.61
    4 6 -2 429.7686 467.9078 0.0 1.47441 0.10
    11 3 -2 3372.8415 3679.6059 180.0 1.47429 0.66
    8 2 -3 2071.0191 2266.7757 180.0 1.47412 0.41
    4 0 4 2975.8149 3046.8238 0.0 1.46948 0.36
    8 6 -1 425.9081 434.7519 180.0 1.46919 0.09
    0 0 4 1039.0514 1034.5301 0.0 1.46862 0.12
    14 2 2 894.7049 905.4777 0.0 1.46825 0.22
    1 5 3 2710.6468 2882.3794 -180.0 1.46745 0.63
    12 2 -2 1352.2550 1366.0737 -180.0 1.46545 0.26
    3 1 4 3304.7832 3395.8747  0.0 1.46507 0.79
    1 1 4 390.7038 417.7272 180.0 1.46464 0.09
    7 3 -3 98.4888 90.4053 0.0 1.46216 0.02
    8 4 3 1788.8034 1721.0948 -180.0 1.46189 0.44
    3 5 3 2655.9278 2564.2281 180.0 1.46186 0.63
    5 7 1 2.9172 3.1947 180.0 1.45404 0.00
    9 1 -3 161.2342 173.6239 180.0 1.45404 0.03
    12 4 2 1251.9325 1449.0152 0.0 1.45344 0.30
    10 4 -2 0.0153 0.0220 0.0 1.45114 0.00
    1 5 -3 238.1567 479.4228  0.0 1.44964 0.05
    5 1 4 2517.7741 2151.4709  0.0 1.44239 0.60
    16 0 0 1286.7015 1319.8088 0.0 1.44172 0.13
    1 1 -4 1209.3845 1460.1243 -180.0 1.44117 0.26
    11 5 -1 1458.7443 1416.3693 180.0 1.43611 0.29
    6 0 4 0.2971 0.2676  0.0 1.43536 0.00
    2 0 -4 11613.7626 13114.7424 0.0 1.43375 1.21
    5 5 3 328.5704 369.9102 -180.0 1.43366 0.08
    10 6 0 2476.3220 2757.8596  0.0 1.43348 0.53
    15 1 -1 2949.8493 2883.0342 -180.0 1.43029 0.56
    2 2 4 1654.2705 1586.4591  0.0 1.42997 0.37
    15 1 2 2910.1381 2769.6184 -180.0 1.42908 0.67
    13 1 -2 1438.2286 1480.0842 180.0 1.42630 0.26
    5 7 -1 1355.5318 1415.8827 -180.0 1.42549 0.29
    6 4 -3 5106.8831 5763.9620 0.0 1.42039 0.99
    12 2 3 84.7335 95.1744 -180.0 1.42029 0.02
    4 2 4 437.3743 479.9931 -180.0 1.41949 0.10
    10 6 1 3755.4467 4030.2894  0.0 1.41920 0.83
    0 2 4 158.2829 163.3478 0.0 1.41871 0.03
    15 3 0 27.3834 29.5343 0.0 1.41773 0.01
    15 3 1 0.1455 0.1558 -180.0 1.41733 0.00
    7 7 0 2132.2555 2330.9737 -180.0 1.41609 0.46
    11 3 3 639.9301 627.9058 180.0 1.41459 0.15
    14 4 0 1833.1744 2088.1499  0.0 1.41265 0.37
    3 5 -3 559.2486 779.7114 180.0 1.41086 0.11
    14 4 1 48.3480 55.3198 -180.0 1.40957 0.01
    8 6 2 2992.1581 3196.1144  0.0 1.40818 0.67
    6 6 -2 816.7986 975.8669 0.0 1.40685 0.16
    11 5 2 567.7046 587.8814 180.0 1.40213 0.13
    9 5 -2 1933.7123 2013.2098 0.0 1.40025 0.36
    7 1 4 1413.6967 1351.2709  0.0 1.39966 0.32
    3 1 -4 617.5429 661.1705 -180.0 1.39780 0.12
    13 1 3 2446.8067 2648.4595 -180.0 1.39744 0.56
    16 2 1 62.3345 77.1592 0.0 1.39664 0.01
    7 7 1 1168.2938 1351.2780 -180.0 1.39447 0.25
    16 2 0 357.1151 413.1479  0.0 1.39442 0.07
    6 2 4 762.9377 817.8992  0.0 1.38867 0.17
    2 2 -4 16.7734 16.9765 0.0 1.38721 0.00
    7 5 3 590.4469 623.2730 180.0 1.38655 0.13
    1 7 2 425.9691 531.2668 180.0 1.38601 0.09
    8 0 4 2217.6312 2838.9985  0.0 1.38318 0.25
    10 4 3 149.2390 139.9161  0.0 1.38133 0.03
    4 0 -4 22.3882 21.0736  0.0 1.38102 0.00
    13 5 0 313.2042 351.9755 -180.0 1.38007 0.06
    3 7 2 127.6466 107.1300 0.0 1.37629 0.03
    1 7 -2 659.1449 561.6226 180.0 1.37593 0.13
    13 5 1 307.6199 381.7927 -180.0 1.37471 0.06
    0 8 0 2715.8651 4119.5782 -180.0 1.37224 0.28
    3 3 4 448.4771 713.2483  0.0 1.37067 0.09
    1 3 4 408.5356 677.8263  0.0 1.37032 0.08
    10 6 -1 22.5833 64.5808 0.0 1.36747 0.00
    16 0 2 386.5287 558.3929  0.0 1.36617 0.04
    14 0 -2 4132.9983 4561.8544 -180.0 1.36357 0.34
    2 8 0 866.7887 995.1408 -180.0 1.36263 0.17
    10 2 -3 265.5181 342.0078  0.0 1.36168 0.04
    9 3 -3 1883.9410 2440.9981 0.0 1.36163 0.32
    7 7 -1 18.4996 23.4841 180.0 1.35951 0.00
    5 5 -3 58.0081 72.5407  0.0 1.35591 0.01
    5 3 4 1223.6118 1567.7566  0.0 1.35205 0.25
    1 3 -4 263.6755 474.1175 0.0 1.35104 0.05
    17 1 1 3.7580 6.6176  0.0 1.35102 0.00
    5 7 2 38.4165 78.7688  0.0 1.34797 0.01
    3 7 -2 45.5410 82.9879 0.0 1.34730 0.01
    17 1 0 1050.8932 1798.6105  0.0 1.34666 0.19
    15 3 -1 224.9698 220.1255  0.0 1.34206 0.04
    9 1 4 276.0356 263.8186  0.0 1.34197 0.06
    2 6 3 51.6230 52.2315 0.0 1.34164 0.01
    8 2 4 3.8337 4.0141 0.0 1.34125 0.00
    15 3 2 642.9410 664.2127 180.0 1.34106 0.13
    14 4 -1 289.6051 287.8925 -180.0 1.34005 0.05
    5 1 -4 135.2655 131.0344  0.0 1.33967 0.02
    4 2 -4 241.4313 232.1002  0.0 1.33928 0.04
    13 3 -2 1683.7218 1645.6352 180.0 1.33877 0.27
    9 7 0 536.7348 533.0251 -180.0 1.33772 0.10
    0 6 3 561.6649 580.4434 180.0 1.33688 0.11
    11 1 -3 2579.3485 2694.5212 0.0 1.33674 0.40
    8 4 -3 1469.0842 1545.6448 0.0 1.33659 0.25
    0 8 1 4.2551 4.4740 -180.0 1.33626 0.00
    4 8 0 178.4442 209.2836 180.0 1.33496 0.03
    14 4 2 461.4423 403.7390 180.0 1.33221 0.09
    2 8 1 0.0287 0.0254 -180.0 1.33188 0.00
    10 6 2 285.9845 250.9619 180.0 1.33121 0.06
    12 4 -2 13.2613 12.3676 180.0 1.33012 0.00
    8 6 -2 2781.3990 2813.2294 0.0 1.32977 0.48
    4 6 3 29.3976 37.2350 0.0 1.32847 0.01
    9 5 3 503.3001 526.2824 180.0 1.32592 0.10
    16 2 2 4426.7663 4702.2568 180.0 1.32572 0.88
    12 6 0 217.5438 243.1179 -180.0 1.32530 0.04
    9 7 1 1183.6641 1626.2594  0.0 1.32387 0.23
    14 2 -2 818.7462 1139.1764 0.0 1.32335 0.13
    2 8 -1 63.3350 86.8253 180.0 1.32293 0.01
    16 2 -1 1929.9160 1752.5844 180.0 1.32004 0.31
    10 0 4 3260.8318 3033.3998  0.0 1.31872 0.34
    12 6 1 956.9471 948.5422  0.0 1.31835 0.18
    7 3 4 6210.2820 5999.9714  0.0 1.31666 1.24
    6 0 -4 814.9465 829.6089  0.0 1.31622 0.07
    3 3 -4 75.7065 73.4998 -180.0 1.31511 0.01
    13 3 3 756.5276 748.5845 0.0 1.31481 0.15
    2 6 -3 577.0972 572.3159  0.0 1.31475 0.10
    13 5 -1 1019.7010 1066.1716 180.0 1.31431 0.17
    14 2 3 2541.5193 2267.3147 180.0 1.31084 0.51
    4 8 1 754.3077 740.8698  0.0 1.31030 0.14
    7 7 2 537.5592 465.2923 -180.0 1.30432 0.10
    2 4 4 1295.3261 1451.0625 -180.0 1.30342 0.24
    5 7 -2 482.7813 534.0475 0.0 1.30342 0.08
    13 5 2 0.0523 0.0722 0.0 1.30056 0.00
    6 6 3 1370.5313 1629.9527 180.0 1.29888 0.26
    11 5 -2 777.6378 941.4464 0.0 1.29876 0.12
    12 4 3 46.8095 64.2563  0.0 1.29608 0.01
    4 4 4 524.9915 757.0369 -180.0 1.29547 0.10
    0 4 4 99.2773 167.2134  0.0 1.29488 0.02
    4 8 -1 107.7946 155.8733 180.0 1.29341 0.02
    6 8 0 51.0581 60.2432 0.0 1.29238 0.01
    7 5 -3 1942.1049 1561.5347  0.0 1.29044 0.31
    17 1 2 196.9253 152.4996 -180.0 1.28855 0.04
    15 1 -2 2767.7037 2361.0446 180.0 1.28623 0.40
    9 7 -1 2076.4457 1953.8735 0.0 1.28563 0.35
    15 1 3 2084.5842 2090.7068 -180.0 1.28476 0.40
    10 2 4 1944.9631 2033.2532  0.0 1.28223 0.38
    18 0 0 699.7797 793.0840 0.0 1.28153 0.06
    6 2 -4 94.8607 92.1906 -180.0 1.27994 0.01
    16 4 1 470.0949 468.8326  0.0 1.27803 0.08
    4 6 -3 6454.0898 7007.2094 0.0 1.27770 1.07
    17 1 -1 20.6111 22.9321 -180.0 1.27731 0.00
    16 4 0 10.9650 11.9313 0.0 1.27633 0.00
    17 3 1 1378.8263 1505.5861 0.0 1.27593 0.24
    11 1 4 727.5185 777.3895 0.0 1.27500 0.14
    6 8 1 1537.7315 2047.7118 0.0 1.27390 0.27
    7 1 -4 687.8689 916.0890 0.0 1.27246 0.10
    17 3 0 437.8805 575.5411 -180.0 1.27226 0.07
    6 4 4 496.1225 653.1002 -180.0 1.27191 0.09
    2 4 -4 14.3500 19.6098 -180.0 1.27079 0.00
    12 6 -1 467.8192 516.4032 180.0 1.26869 0.07
    9 3 4 325.6318 379.1753  0.0 1.26830 0.06
    5 3 -4 607.5485 632.4311 180.0 1.26636 0.10
    11 3 -3 16.0972 17.1983 180.0 1.26388 0.00
    15 5 0 384.9440 328.8455  0.0 1.25959 0.06
    15 5 1 745.7517 668.7447 180.0 1.25932 0.13
    11 5 3 1075.9968 1521.1366 -180.0 1.25739 0.20
    12 2 -3 672.0523 1012.7094 -180.0 1.25640 0.09
    8 6 3 109.4358 163.8222 0.0 1.25603 0.02
    11 7 0 367.8071 531.5420  0.0 1.25591 0.06
    18 2 1 1498.0360 1379.5848 180.0 1.25331 0.25
    10 4 -3 1253.2354 1341.9818  0.0 1.25108 0.18
    6 8 -1 102.2598 104.4903 180.0 1.25081 0.02
    12 6 2 383.4951 382.7523 0.0 1.25065 0.07
    9 7 2 2661.2154 2489.1665 180.0 1.24972 0.46
    10 6 -2 2279.6960 2140.0235  0.0 1.24919 0.34
    7 7 -2 1598.0274 1477.6049  0.0 1.24866 0.25
    11 7 1 2246.4578 2008.1239  0.0 1.24813 0.38
    18 2 0 7.1379 6.2834 -180.0 1.24796 0.00
    12 0 4 1503.3656 1254.4410  0.0 1.24764 0.14
    8 0 -4 2412.1929 2914.0958 -180.0 1.24500 0.17
    2 8 2 87.3070 81.6274 0.0 1.24338 0.01
    0 8 2 2177.4171 2066.4371 0.0 1.24325 0.36
    8 8 0 35.6406 23.9389 180.0 1.23908 0.01
    8 4 4 15.9683 13.6067  0.0 1.23518 0.00
    18 0 2 3903.0541 3042.0525 -180.0 1.23473 0.33
    4 4 -4 152.2529 124.0462 0.0 1.23364 0.02
    16 0 -2 2760.4274 2274.3537 -180.0 1.23255 0.19
    13 1 -3 111.3732 84.2165 0.0 1.22968 0.01
    6 6 -3 2077.7684 1668.3147  0.0 1.22941 0.31
    4 8 2 1979.4328 1596.1530 0.0 1.22930 0.33
    2 8 -2 341.2150 277.3842 0.0 1.22892 0.05
    1 7 3 425.7259 319.7216 180.0 1.22764 0.07
    8 8 1 3955.8950 3761.4275 -180.0 1.22627 0.65
    3 5 4 988.6961 977.9428 -180.0 1.22624 0.16
    1 5 4 827.3511 858.8848  0.0 1.22599 0.13
    14 6 0 3.2245 2.8100 -180.0 1.22438 0.00
    3 7 3 1.8808 1.6363 180.0 1.22436 0.00
    16 4 2 26.6265 20.3588 180.0 1.22302 0.00
    17 3 2 972.2094 742.1331 180.0 1.22292 0.16
    14 6 1 351.0029 271.9839 0.0 1.22237 0.06
    14 4 -2 1133.0817 962.8113 0.0 1.22115 0.16
    15 3 -2 147.8218 124.9167  0.0 1.22093 0.02
    9 5 -3 128.7641 114.5253 -180.0 1.21976 0.02
    15 3 3 847.1996 734.9946 180.0 1.21967 0.15
    16 4 -1 162.3696 121.0270 -180.0 1.21855 0.02
    1 9 0 2068.1280 1639.6797 180.0 1.21806 0.33
    1 7 -3 809.5597 717.8408  0.0 1.21715 0.13
    12 2 4 923.4810 896.0682  0.0 1.21661 0.16
    8 2 -4 103.6753 115.1333 0.0 1.21416 0.01
    17 3 -1 2514.4735 2840.3942 180.0 1.21330 0.35
    19 1 1 1108.4836 1247.4460  0.0 1.21325 0.17
    5 5 4 47.1580 55.0922  0.0 1.21286 0.01
    1 5 -4 4.4558 4.7146 180.0 1.21213 0.00
    11 3 4 568.8480 561.6588 -180.0 1.21132 0.10
    14 4 3 2221.5032 2190.2910 0.0 1.21130 0.38
    16 2 3 3809.6892 3293.2465 -180.0 1.20979 0.65
    7 3 -4 178.9358 171.3690  0.0 1.20914 0.02
    11 7 -1 170.5712 160.3394  0.0 1.20912 0.03
    5 7 3 2593.7292 2474.3079 180.0 1.20765 0.42
    19 1 0 1675.5077 1422.5330  0.0 1.20672 0.24
    15 5 -1 1328.2019 1148.4908 -180.0 1.20563 0.19
    15 5 2 128.5926 106.8368 0.0 1.20491 0.02
    3 9 0 297.8250 242.1355 180.0 1.20470 0.05
    18 2 2 306.2579 246.7046 180.0 1.20463 0.05
    13 1 4 564.5092 432.1717 -180.0 1.20382 0.10
    10 6 3 291.9134 225.2216 180.0 1.20382 0.05
    13 5 -2 10.5485 8.7726 0.0 1.20324 0.00
    16 2 -2 2184.4448 2011.7325 0.0 1.20261 0.28
    6 8 2 366.2147 341.0118 180.0 1.20241 0.06
    4 8 -2 369.2575 350.9361  0.0 1.20182 0.06
    9 1 -4 850.3761 846.6301 0.0 1.20121 0.11
    8 8 -1 538.4035 534.1186  0.0 1.19899 0.08
    1 9 1 540.4230 403.6622 -180.0 1.19432 0.08
    3 7 -3 852.9214 695.2062  0.0 1.19393 0.13
    1 9 -1 1739.4863 1615.1932 0.0 1.19108 0.27
    18 2 -1 3214.5710 3080.3062 -180.0 1.19055 0.43
    10 4 4 332.2830 302.7679 -180.0 1.18862 0.05
    11 7 2 2101.3477 1889.1523 0.0 1.18862 0.33
    9 7 -2 641.3937 511.1460  0.0 1.18748 0.09
    7 5 4 2849.4475 2357.3108 -180.0 1.18712 0.46
    6 4 -4 38.5439 34.1571 -180.0 1.18680 0.01
    3 5 -4 209.4561 214.5489 0.0 1.18598 0.03
    13 5 3 0.3706 0.3758 -180.0 1.18576 0.00
    3 9 1 764.3226 813.7772 -180.0 1.18489 0.12
    17 1 3 2838.2175 2523.4811  0.0 1.18293 0.46
    10 8 0 1049.4061 856.8455 -180.0 1.17934 0.16
    5 9 0 278.5010 227.6383 -180.0 1.17925 0.04
    7 7 3 1008.8491 834.9866 0.0 1.17909 0.16
    3 1 5 903.1228 585.8266 -180.0 1.17773 0.14
    14 6 -1 1137.9894 954.4042 180.0 1.17620 0.16
    3 9 -1 1652.9115 1577.3793 180.0 1.17545 0.24
    13 7 0 27.1803 26.1280 0.0 1.17509 0.00
    14 0 4 4676.4397 4514.1916  0.0 1.17457 0.38
    1 1 5 332.2464 333.6934 -180.0 1.17440 0.05
    8 6 -3 225.2919 255.2798  0.0 1.17386 0.03
    13 3 -3 50.1877 40.3547 0.0 1.17225 0.01
    10 0 -4 0.8452 0.7084 -180.0 1.17193 0.00
    13 7 1 533.1986 459.9653  0.0 1.17178 0.08
    10 8 1 4444.1983 3948.8937 -180.0 1.17135 0.67
    14 6 2 13.0872 11.2013 0.0 1.17089 0.00
    19 1 2 109.1086 87.7943 180.0 1.17047 0.02
    12 6 -2 559.8898 448.8880 0.0 1.16947 0.07
    5 1 5 1248.3727 1123.4694 180.0 1.16890 0.19
    17 1 -2 1858.5349 1717.4399 180.0 1.16850 0.23
    12 4 -3 2.3590 2.2190 -180.0 1.16796 0.00
    18 4 1 569.5618 386.3182  0.0 1.16547 0.08
    8 8 2 748.9709 551.7099 180.0 1.16513 0.11
    6 8 -2 2647.1238 2249.8508 0.0 1.16438 0.37
    5 9 1 182.7221 141.7347 -180.0 1.16365 0.03
    18 4 0 2.1496 1.4729 180.0 1.16117 0.00
    14 2 -3 1430.1400 1102.8099  0.0 1.16036 0.17
    5 7 -3 3.3255 2.5231 -180.0 1.16007 0.00
    1 1 -5 4631.3427 3872.0113 -180.0 1.15920 0.65
    19 3 1 186.2260 120.4834 180.0 1.15800 0.03
    2 2 5 948.3162 599.2307 180.0 1.15778 0.14
    17 5 1 529.0325 330.4291 -180.0 1.15700 0.08
    4 2 5 1248.9356 749.2555 180.0 1.15514 0.19
    17 5 0 11.5705 7.5329  0.0 1.15426 0.00
    20 0 0 712.6355 490.0006 180.0 1.15337 0.05
    19 1 -1 68.2995 48.5181  0.0 1.15312 0.01
    19 3 0 5.7879 4.4693 0.0 1.15231 0.00
    9 5 4 307.5609 270.2582 -180.0 1.15131 0.05
    2 6 4 1036.6328 923.0008 -180.0 1.15120 0.15
    5 5 -4 510.0695 359.6380 0.0 1.14985 0.07
    13 3 4 41.3720 29.4272 0.0 1.14978 0.01
    0 2 5 847.4754 638.5454  0.0 1.14887 0.12
    5 9 -1 396.7026 297.6152 180.0 1.14886 0.06
    7 1 5 334.4006 254.8332 0.0 1.14870 0.05
    14 2 4 69.1867 52.8250 -180.0 1.14857 0.01
    11 5 -3 717.7660 561.5737 -180.0 1.14800 0.09
    9 3 -4 1136.3495 907.7259  0.0 1.14751 0.14
    12 6 3 159.3597 110.4103 180.0 1.14613 0.02
    10 2 -4 4.1890 2.9351 0.0 1.14610 0.00
    4 6 4 2.7060 1.7277 0.0 1.14571 0.00
    0 6 4 402.8920 233.6223  0.0 1.14530 0.06
    7 9 0 629.0204 357.4589  0.0 1.14392 0.09
    10 8 -1 3865.5955 3461.5415 180.0 1.14176 0.52
    6 2 5 18.3368 16.8797 0.0 1.14117 0.00
    9 7 3 169.1558 147.4339  0.0 1.14112 0.02
    12 4 4 521.1910 314.3784  0.0 1.13579 0.08
    20 2 1 470.6759 301.4259 180.0 1.13546 0.06
    8 4 -4 253.8863 221.5492 -180.0 1.13380 0.03
    13 7 -1 36.5763 31.2683 0.0 1.13370 0.00
    15 1 -3 949.2164 834.0774 0.0 1.13370 0.11
    16 6 1 965.3383 828.3172 0.0 1.13359 0.13
    3 1 -5 22.9377 20.7679 -180.0 1.13347 0.00
    7 9 1 2579.5590 2364.5763  0.0 1.13243 0.36
    16 6 0 19.5469 17.8967 -180.0 1.13240 0.00
    15 1 4 448.9634 423.4580  0.0 1.13229 0.07
    17 3 3 4.3480 3.6946  0.0 1.13154 0.00
    16 4 3 185.7751 126.1110 0.0 1.13023 0.03
    11 1 -4 142.4215 109.8004  0.0 1.12973 0.02
    6 6 4 1093.2482 981.3085 -180.0 1.12932 0.16
    2 2 -5 6848.3144 6440.9964 180.0 1.12918 0.90
    20 2 0 37.1917 34.9083  0.0 1.12872 0.00
    2 6 -4 11.4214 11.0514  0.0 1.12853 0.00
    1 9 2 1429.3464 1329.6064 0.0 1.12789 0.20
    3 3 5 7.3077 6.0046 0.0 1.12699 0.00
    2 8 3 1058.8748 894.6959  0.0 1.12659 0.15
    18 4 2 26.0726 22.9046 180.0 1.12602 0.00
    13 7 2 1039.1211 833.2677 0.0 1.12483 0.15
    16 4 -2 385.0059 301.0658  0.0 1.12437 0.04
    20 0 2 13119.4113 10411.6357 180.0 1.12431 0.92
    1 3 5 53.9568 43.3092  0.0 1.12407 0.01
    0 8 3 4.9837 4.4136 180.0 1.12377 0.00
    11 7 -2 81.6556 74.2568 0.0 1.12367 0.01
    3 9 2 125.9914 127.9782 -180.0 1.12263 0.02
    18 0 -2 4.6599 4.7444  0.0 1.12247 0.00
    1 9 -2 1667.7912 1686.6751  0.0 1.12244 0.23
    19 3 2 14.2898 12.9734 0.0 1.12062 0.00
    10 8 2 1975.9148 1816.8077 0.0 1.12040 0.28
    8 8 -2 231.2303 211.6626 0.0 1.11953 0.03
    5 3 5 426.2632 391.0502 0.0 1.11925 0.06
    17 3 -2 517.2860 482.2574 0.0 1.11890 0.06
    9 1 5 2169.3569 2055.2071 0.0 1.11883 0.32
    4 8 3 173.9872 164.9152 0.0 1.11876 0.02
    18 2 3 64.1517 60.4599  0.0 1.11834 0.01
    7 7 -3 916.7790 862.8488 -180.0 1.11827 0.11
    8 2 5 189.0819 163.5823 -180.0 1.11708 0.03
    17 5 2 730.4708 614.2969 0.0 1.11704 0.10
    12 8 0 1310.5101 1083.1846  0.0 1.11686 0.17
    15 5 -2 641.4290 467.7458 -180.0 1.11552 0.07
    10 6 -3 1336.4283 942.6553 180.0 1.11466 0.16
    15 5 3 65.3577 45.8290  0.0 1.11457 0.01
    18 4 -1 412.7373 287.7406 180.0 1.11450 0.05
    7 9 -1 544.3589 373.0721 -180.0 1.11347 0.07
    12 8 1 2919.2900 2366.2833 -180.0 1.11269 0.39
    1 3 -5 144.2785 110.6504 0.0 1.11072 0.02
    2 8 -3 2.4454 1.7513  0.0 1.11053 0.00
    17 5 -1 2030.7249 1513.8742 180.0 1.10969 0.24
    11 5 4 283.6523 211.1543 -180.0 1.10818 0.04
    5 9 2 64.7247 48.8910  0.0 1.10710 0.01
    3 9 -2 67.9388 52.2741 0.0 1.10673 0.01
    7 5 -4 1037.8380 823.8105 -180.0 1.10651 0.12
    19 3 -1 0.4366 0.1743 -180.0 1.10536 0.00
    8 6 4 61.2793 23.1868 -180.0 1.10337 0.01
    16 0 4 366.7183 189.1331 0.0 1.10278 0.03
    4 6 -4 671.2085 460.4739  0.0 1.10227 0.08
    7 3 5 92.6620 68.5157 0.0 1.10147 0.01
    20 2 2 525.0976 385.1695 180.0 1.10144 0.07
    9 9 0 10.1864 7.4906 180.0 1.10140 0.00
    6 8 3 402.6778 316.9613 0.0 1.10092 0.05
    21 1 1 732.9123 618.0761 180.0 1.10038 0.09
    4 2 -5 888.6398 767.6071 -180.0 1.10032 0.11
    12 0 -4 515.7466 453.9815 -180.0 1.10023 0.03
    18 2 -2 488.8710 488.8584 180.0 1.09971 0.05
    5 1 -5 1322.6419 1500.1453  0.0 1.09926 0.16
    15 7 0 0.1403 0.1135  0.0 1.09801 0.00
    15 7 1 404.4536 326.9975 0.0 1.09783 0.05
    0 10 0 192.8069 156.2558 180.0 1.09779 0.01
    11 7 3 982.0595 904.5851 0.0 1.09656 0.13
    16 6 2 3014.0148 2843.2327 0.0 1.09468 0.40
    9 9 1 320.9864 287.3670 -180.0 1.09363 0.04
    14 6 -2 145.9679 133.2965 180.0 1.09334 0.02
    21 1 0 2575.0470 2370.5484 0.0 1.09299 0.31
    2 10 0 2129.3572 1971.7286 180.0 1.09285 0.28
    19 1 3 692.4046 635.1614  0.0 1.09209 0.10
    16 6 -1 257.9986 223.0108 180.0 1.09147 0.03
    14 4 -3 340.3727 213.8509 -180.0 1.08962 0.04
    15 3 -3 96.7422 57.1030 -180.0 1.08822 0.01
    3 3 -5 124.2404 82.3887 180.0 1.08803 0.02
    4 8 -3 6.0482 4.1369  0.0 1.08793 0.00
    2 4 5 2578.1250 2006.0165 0.0 1.08748 0.33
    15 3 4 121.6278 86.1489 -180.0 1.08698 0.02
    14 6 3 81.2129 49.8131  0.0 1.08625 0.01
    4 4 5 44.6025 27.2532 0.0 1.08529 0.01
    10 2 5 2743.8289 2023.9914 0.0 1.08472 0.38
    11 3 -4 2801.9282 2066.1269 0.0 1.08471 0.30
    20 2 -1 140.2711 82.2647 -180.0 1.08327 0.02
    7 9 2 8.0209 5.4798 180.0 1.08253 0.00
    12 8 -1 2253.4159 1580.2833 180.0 1.08235 0.27
    5 9 -2 112.0482 77.3102  0.0 1.08202 0.01
    11 1 5 95.9649 58.0958 0.0 1.08154 0.01
    16 2 4 110.8217 71.0688  0.0 1.08117 0.02
    0 4 5 997.0106 678.2301 180.0 1.08008 0.12
    14 4 4 8.7249 6.0257 0.0 1.07983 0.00
    0 10 1 362.4300 226.6672 180.0 1.07911 0.05
    12 2 -4 243.1613 135.1960 0.0 1.07877 0.03
    4 10 0 99.9317 51.9075 0.0 1.07842 0.01
    13 5 -3 98.5671 46.9660 180.0 1.07803 0.01
    10 4 -4 6.3798 3.2073  0.0 1.07778 0.00
    2 10 1 1198.6840 992.1361  0.0 1.07680 0.15
    3 7 4 73.1982 60.3450  0.0 1.07571 0.01
    1 7 4 1204.8645 1000.2736 -180.0 1.07554 0.15
    9 3 5 43.5970 37.8172 0.0 1.07506 0.01
    8 8 3 2226.9135 2022.2358 -180.0 1.07446 0.29
    16 2 -3 156.0873 139.8545 180.0 1.07400 0.02
    6 4 5 65.7768 54.3916  0.0 1.07368 0.01
    2 10 -1 1108.4034 933.6832 0.0 1.07205 0.14
    9 9 -1 1929.2782 1726.5225 0.0 1.07178 0.23
    9 7 -3 232.9567 223.7885 -180.0 1.07133 0.03
    12 8 2 1444.6223 1321.9755  0.0 1.07109 0.19
    21 1 2 8.3988 6.8984 0.0 1.07050 0.00
    10 8 -2 251.9301 199.4386 0.0 1.07017 0.03
    10 6 4 17.2796 13.1545 -180.0 1.06981 0.00
    20 4 1 161.0861 134.5601 0.0 1.06892 0.02
    19 1 -2 832.4350 712.1163  0.0 1.06883 0.09
    6 6 -4 20.4701 16.3413 180.0 1.06847 0.00
    19 5 1 40.3902 28.3278 180.0 1.06691 0.00
    5 7 4 1849.7456 1428.4652 -180.0 1.06664 0.24
    1 7 -4 1018.8329 867.2424 -180.0 1.06615 0.12
    4 10 1 528.9205 384.3300 180.0 1.06530 0.07
    6 2 -5 310.7749 212.0620 -180.0 1.06438 0.03
    2 4 -5 58.1935 36.1898 0.0 1.06368 0.01
    20 4 0 762.4648 495.4993  0.0 1.06329 0.09
    17 1 4 13.3928 8.4561 180.0 1.06302 0.00
    19 5 0 227.3066 145.7164  0.0 1.06246 0.03
    15 7 -1 3906.3718 3163.9314 180.0 1.06172 0.44
    15 7 2 1918.8218 1695.9117 0.0 1.06122 0.24
    13 1 -4 366.4560 346.5972 0.0 1.06057 0.04
    13 5 4 302.0069 290.4784  0.0 1.06048 0.04
    13 7 -2 3222.1718 3273.4254 0.0 1.06008 0.35
    7 1 -5 0.0019 0.0015 -180.0 1.05893 0.00
    9 5 -4 141.2649 106.3815 -180.0 1.05869 0.02
    21 3 1 681.4975 518.6754 0.0 1.05866 0.08
    5 3 -5 36.9606 28.6786 -180.0 1.05766 0.00
    6 8 -3 67.1154 52.3933 -180.0 1.05765 0.01
    4 10 -1 582.4934 497.8652 0.0 1.05616 0.07
    6 10 0 1722.3058 1575.3367 180.0 1.05560 0.21
    12 6 -3 313.9486 275.1682 0.0 1.05467 0.03
    18 4 3 1357.7425 1193.8836 -180.0 1.05460 0.17
    14 8 0 537.7976 475.5844 -180.0 1.05444 0.06
    11 9 0 426.4886 377.9953 -180.0 1.05438 0.05
    8 4 5 32.8558 31.3891 0.0 1.05354 0.00
    14 8 1 2691.2983 2616.6225  0.0 1.05316 0.32
    18 6 1 291.2484 278.5810 0.0 1.05283 0.03
    21 3 0 588.5309 501.4619  0.0 1.05207 0.07
    19 3 3 80.1062 61.9067 -180.0 1.05127 0.01
    9 9 2 2903.6352 2430.1341  0.0 1.05070 0.36
    21 1 -1 77.6316 65.7059  0.0 1.05046 0.01
    7 9 -2 1119.0684 930.1690  0.0 1.05007 0.13
    11 9 1 29.4197 24.6340 0.0 1.04976 0.00
    18 6 0 28.5328 24.2098 -180.0 1.04966 0.00
    7 7 4 4012.8797 4078.9190 180.0 1.04901 0.50
    22 0 0 2832.2498 2981.0230 180.0 1.04852 0.16
    17 1 -3 579.2606 632.0614 -180.0 1.04840 0.06
    3 7 -4 422.3316 474.0971 180.0 1.04822 0.05
    13 7 3 1786.0850 1977.9883 -180.0 1.04807 0.22
    12 2 5 2.1066 1.7199 0.0 1.04630 0.00
    17 5 3 3080.2687 2558.9754 180.0 1.04611 0.39
    6 10 1 73.5254 65.3076 -180.0 1.04546 0.01
    3 5 5 1465.3157 989.2650  0.0 1.04252 0.18
    11 3 5 1950.9860 1462.0526 0.0 1.04185 0.25
    10 8 3 1931.6553 1570.5796 180.0 1.04122 0.24
    20 4 2 1641.9155 1331.3005 0.0 1.04039 0.20
    1 5 5 5.2421 4.3977 0.0 1.04020 0.00
    4 4 -5 73.7136 56.8074  0.0 1.03945 0.01
    13 1 5 6.7735 5.2020  0.0 1.03921 0.00
    18 4 -2 163.3046 126.9557 0.0 1.03893 0.02
    1 9 3 1037.8085 788.3171 180.0 1.03748 0.12
    19 5 2 723.9084 545.5675  0.0 1.03747 0.09
    22 2 1 453.0438 336.3388 180.0 1.03714 0.05
    20 2 3 967.6788 721.9229 -180.0 1.03644 0.12
    5 5 5 696.3469 526.6447 0.0 1.03638 0.08
    17 5 -2 115.5578 86.9843 -180.0 1.03610 0.01
    3 9 3 79.5645 58.6457 -180.0 1.03550 0.01
    18 0 4 986.4378 631.4252 -180.0 1.03430 0.06
    6 10 -1 280.0945 162.4709 180.0 1.03258 0.03
    21 3 2 63.6933 46.4136 180.0 1.03197 0.01
    14 0 -4 2398.5682 1812.4223 0.0 1.03189 0.11
    1 9 -3 1126.9933 1002.9704 -180.0 1.03113 0.13
    12 6 4 103.6944 95.7435 -180.0 1.03080 0.01
    22 0 2 22.3009 20.2426 180.0 1.03070 0.00
    19 3 -2 1053.9166 955.4028 -180.0 1.03047 0.10
    22 2 0 2103.1254 2000.6188  0.0 1.02990 0.22
    1 5 -5 801.3293 819.0364  0.0 1.02960 0.09
    8 6 -4 28.9773 29.7666 0.0 1.02931 0.00
    20 0 -2 6.7835 6.9469 -180.0 1.02914 0.00
    2 10 2 392.4444 450.8460 0.0 1.02839 0.05
    0 10 2 89.9044 104.0142 -180.0 1.02831 0.01
    17 7 1 502.6097 547.4531 -180.0 1.02806 0.06
    16 6 3 83.9413 62.6944 0.0 1.02664 0.01
    10 4 5 230.5181 177.4390  0.0 1.02627 0.03
    11 9 -1 335.4423 259.1685 0.0 1.02623 0.04
    17 7 0 515.4425 400.4140 -180.0 1.02613 0.06
    8 10 0 562.9956 439.3318 180.0 1.02595 0.06
    5 9 3 61.5332 48.2248 0.0 1.02533 0.01
    19 5 -1 1941.2526 1519.9752 180.0 1.02533 0.20
    17 3 4 939.2052 740.2922 0.0 1.02526 0.12
    20 4 -1 858.4320 673.4380 -180.0 1.02504 0.09
    9 7 4 421.5676 313.6807 -180.0 1.02405 0.05
    8 2 -5 1.3359 0.9930  0.0 1.02359 0.00
    18 6 2 139.1413 106.5531 180.0 1.02348 0.02
    16 4 4 461.7227 364.7620 -180.0 1.02326 0.06
    14 8 -1 38.9693 31.2783 180.0 1.02320 0.00
    13 3 -4 281.4986 234.3965 -180.0 1.02306 0.03
    5 7 -4 13.8443 11.6024 -180.0 1.02303 0.00
    16 6 -2 1413.3039 1283.8238 180.0 1.02224 0.14
    7 5 5 383.8515 352.5356  0.0 1.02222 0.05
    11 7 -3 1851.7089 1827.9812 0.0 1.02172 0.19
    8 8 -3 1.3993 1.3809 180.0 1.02166 0.00
    7 3 -5 795.6217 804.9365 -180.0 1.02159 0.08
    12 4 -4 1566.4810 1454.7381  0.0 1.02122 0.15
    4 10 2 1545.3049 1192.2259 180.0 1.02038 0.18
    2 10 -2 112.0653 85.9028  0.0 1.02016 0.01
    14 8 2 2491.2702 1926.1678  0.0 1.01970 0.29
    12 8 -2 134.1005 109.8251  0.0 1.01876 0.01
    8 10 1 349.3642 279.2278 -180.0 1.01865 0.04
    16 4 -3 54.5382 32.2672 0.0 1.01718 0.01
    3 9 -3 0.0025 0.0015 -180.0 1.01689 0.00
    18 2 4 115.4926 58.7059 180.0 1.01641 0.01
    18 6 -1 0.1853 0.1367 0.0 1.01480 0.00
    9 1 -5 163.5871 122.6272  0.0 1.01479 0.02
    14 2 -4 1316.2335 1071.5962  0.0 1.01413 0.12
    21 3 -1 1084.2144 864.5529 -180.0 1.01398 0.11
    11 9 2 30.2710 23.7336  0.0 1.01361 0.00
    22 2 2 378.4710 315.0310 -180.0 1.01300 0.04
    9 9 -2 775.5754 659.2129  0.0 1.01290 0.08
    17 3 -3 109.8927 92.1578 0.0 1.01212 0.01
    15 5 -3 46.7806 39.1811 0.0 1.01160 0.00
    21 1 3 272.7127 226.6617  0.0 1.01153 0.03
    20 2 -2 60.9397 50.8363 -180.0 1.01151 0.01
    3 5 -5 532.2544 457.4058 180.0 1.01144 0.06
    15 5 4 143.8268 95.7576 0.0 1.01060 0.02
    6 4 -5 2394.5300 1929.4037 -180.0 1.00899 0.24
    11 5 -4 178.0655 140.1054 -180.0 1.00878 0.02
    7 9 3 166.4873 80.5116  0.0 1.00768 0.02
    2 8 4 44.9455 19.5384  0.0 1.00661 0.00
    23 1 1 307.6896 145.0024 180.0 1.00635 0.03
    13 9 0 144.6589 77.3158 180.0 1.00518 0.02
    6 10 2 136.4536 76.7939 0.0 1.00484 0.02
    4 10 -2 522.9497 288.0547 0.0 1.00450 0.06
    14 2 5 934.3311 480.3946 0.0 1.00400 0.11
    13 3 5 12.6887 6.5261 180.0 1.00385 0.00
    12 8 3 0.0950 0.0564 0.0 1.00322 0.00
    13 9 1 225.8979 141.7879  0.0 1.00310 0.02
    4 8 4 173.4242 119.5609 -180.0 1.00294 0.02
    8 10 -1 1272.2654 889.1555 -180.0 1.00284 0.14
    0 8 4 1138.8055 863.1275 -180.0 1.00266 0.12
    9 5 5 325.2634 186.1273 180.0 1.00100 0.04
    17 7 2 1553.3342 1137.1459  0.0 0.99972 0.17
    23 1 0 1175.0826 772.4882 0.0 0.99877 0.12
    15 7 -2 7.1239 4.6565 0.0 0.99863 0.00
    15 7 3 1180.7283 843.7193 -180.0 0.99794 0.13
    19 1 4 1317.4114 891.8691 0.0 0.99753 0.15
    1 11 0 14.1295 9.7504 0.0 0.99706 0.00
    18 2 -3 61.8973 43.1124 180.0 0.99691 0.01
    14 6 -3 416.1610 320.7307 0.0 0.99591 0.04
    5 9 -3 2566.1191 2146.2929 -180.0 0.99573 0.27
    15 1 -4 1422.2380 1287.1022  0.0 0.99524 0.12
    16 8 1 7.1746 5.8287 0.0 0.99478 0.00
    17 7 -1 0.0749 0.0569 180.0 0.99444 0.00
    2 6 5 23.8053 17.1924  0.0 0.99428 0.00
    15 1 5 797.1337 567.4329 0.0 0.99402 0.09
    16 8 0 808.0016 592.3075 -180.0 0.99397 0.08
    12 4 5 1846.2123 1455.8587 0.0 0.99355 0.21
    11 7 4 774.6052 629.1736 180.0 0.99335 0.09
    22 2 -1 256.9029 207.7600 -180.0 0.99314 0.02
    4 6 5 0.0304 0.0232 -180.0 0.99260 0.00
    7 7 -4 961.4839 783.8966  0.0 0.99215 0.09
    6 8 4 84.6104 68.5471 180.0 0.99188 0.01
    2 8 -4 232.9813 160.3387 180.0 0.99135 0.02
    10 10 0 154.0886 99.4119 180.0 0.99126 0.02
    3 11 0 15.6590 11.1502 0.0 0.98969 0.00
    0 6 5 1199.6549 977.0166 0.0 0.98862 0.13
    14 6 4 89.9019 69.8230  0.0 0.98843 0.01
    21 5 1 1294.4863 903.5554 0.0 0.98772 0.13
    5 5 -5 2867.6631 2436.6645 -180.0 0.98691 0.28
    10 6 -4 518.9989 443.9111 -180.0 0.98685 0.05
    4 0 6 335.8421 300.0601 -180.0 0.98660 0.02
    10 10 1 1547.1224 1343.6890 -180.0 0.98650 0.17
    2 0 6 1339.2289 1223.9236 180.0 0.98641 0.07
    22 4 1 1.9271 1.5011 180.0 0.98570 0.00
    23 1 2 335.3731 260.2955 0.0 0.98516 0.04
    20 4 3 2723.5659 2132.8322 -180.0 0.98510 0.30
    1 11 1 95.5959 82.2729 -180.0 0.98391 0.01
    21 1 -2 1440.5262 1274.2976  0.0 0.98373 0.13
    6 6 5 16.8983 15.1611  0.0 0.98370 0.00
    9 9 3 141.7834 126.4672 0.0 0.98367 0.02
    3 1 6 1.1178 1.0481 180.0 0.98344 0.00
    8 10 2 51.6981 42.9466 0.0 0.98278 0.01
    21 5 0 871.7156 698.5314 -180.0 0.98237 0.09
    6 10 -2 149.5218 119.2597 -180.0 0.98233 0.02
    1 11 -1 500.7400 398.1430 -180.0 0.98209 0.05
    10 8 -3 68.5547 54.9725 180.0 0.98191 0.01
    9 3 -5 449.2669 366.6068 -180.0 0.98179 0.04
    19 5 3 2316.0607 1880.7821 180.0 0.98171 0.26
    5 1 6 468.8797 392.0658 -180.0 0.98008 0.05
    20 6 1 277.4406 227.1997  0.0 0.98004 0.03
    10 2 -5 1100.8969 926.1387 -180.0 0.98000 0.10
    1 1 6 1066.4158 883.5624 180.0 0.97969 0.11
    6 0 6 63.9679 52.4214  0.0 0.97965 0.00
    22 4 0 24.5603 19.0655  0.0 0.97947 0.00
    0 0 6 111.7466 81.1790 180.0 0.97908 0.01
    13 9 -1 1590.8582 1215.1885 0.0 0.97890 0.16
    21 3 3 516.6961 397.2714 -180.0 0.97884 0.06
    3 11 1 1217.0260 991.6237 -180.0 0.97861 0.13
    2 6 -5 210.6208 154.8025  0.0 0.97599 0.02
    20 6 0 1821.2892 1328.4632 180.0 0.97569 0.18
    5 11 0 55.1078 38.1699  0.0 0.97543 0.01
    8 8 4 546.2300 313.4235 180.0 0.97416 0.06
    23 3 1 1.8687 1.0929 180.0 0.97414 0.00
    8 4 -5 1970.7375 1164.1398 -180.0 0.97404 0.18
    11 5 5 0.3979 0.2360 -180.0 0.97403 0.00
    4 8 -4 7.8533 5.3404 -180.0 0.97341 0.00
    3 11 -1 190.3556 128.2510 0.0 0.97328 0.02
    13 9 2 267.1239 180.0954  0.0 0.97318 0.03
    19 1 -3 308.8292 212.2056  0.0 0.97285 0.03
    11 9 -2 719.3547 488.3088 0.0 0.97242 0.07
    13 7 -3 1000.4165 735.7183  0.0 0.97146 0.09
    4 2 6 803.4102 657.2572 180.0 0.97104 0.08
    2 2 6 336.9122 286.0482 180.0 0.97085 0.03
    20 0 4 1776.2696 1252.6447 -180.0 0.97024 0.10
    7 1 6 64.3267 42.3999  0.0 0.96982 0.01
    1 1 -6 2199.7492 1690.0099 180.0 0.96907 0.22
    18 6 3 35.3851 26.9100 0.0 0.96896 0.00
    7 9 -3 2.7267 2.0863  0.0 0.96892 0.00
    11 1 -5 656.3435 507.0265 -180.0 0.96883 0.06
    10 10 -1 7.0621 5.2842 -180.0 0.96863 0.00
    16 8 2 122.5985 91.6344  0.0 0.96817 0.01
    8 6 5 131.3410 97.2683 0.0 0.96814 0.01
    16 0 -4 3009.6337 2270.2797 0.0 0.96800 0.12
    18 4 4 181.6381 140.5045  0.0 0.96785 0.02
    23 3 0 297.5134 255.7407  0.0 0.96726 0.03
    14 8 -2 943.3423 819.9319  0.0 0.96724 0.09
    5 11 1 1117.3807 956.4475 -180.0 0.96654 0.11
    19 3 4 0.6968 0.5867 -180.0 0.96613 0.00
    8 0 6 656.0074 548.8707  0.0 0.96600 0.04
    16 8 -1 279.4577 234.7333 0.0 0.96594 0.03
    21 5 2 4.7756 4.0112  0.0 0.96594 0.00
    14 4 -4 74.1563 62.5688 180.0 0.96588 0.01
    2 0 -6 43.6908 30.1973 -180.0 0.96508 0.00
    22 4 2 70.9957 53.1436 180.0 0.96490 0.01
    19 5 -2 0.7203 0.5612 180.0 0.96471 0.00
    6 2 6 1956.8369 1762.0562 180.0 0.96441 0.21
    23 1 -1 40.8356 37.6620 180.0 0.96429 0.00
    15 3 -4 1573.1359 1602.5891 -180.0 0.96405 0.13
    0 2 6 51.5388 52.8045 180.0 0.96386 0.01
    20 4 -2 403.7235 358.6314 180.0 0.96362 0.03
    22 2 3 1.6472 1.3584  0.0 0.96346 0.00
    19 7 1 149.0560 117.2692  0.0 0.96330 0.01
    15 3 5 1575.4826 1149.2130  0.0 0.96294 0.17
    14 8 3 744.3202 629.4983 180.0 0.96232 0.08
    24 0 0 1194.7360 1131.3201 0.0 0.96114 0.06
    17 5 4 38.1397 29.3455  0.0 0.96043 0.00
    19 7 0 36.5178 28.7890  0.0 0.96002 0.00
    16 2 5 21.1432 18.0328 0.0 0.95974 0.00
    2 10 3 119.1620 109.2032 0.0 0.95932 0.01
    13 5 -4 172.6577 156.6106  0.0 0.95862 0.01
    13 7 4 153.4211 136.7604 -180.0 0.95856 0.02
    5 11 -1 174.8276 147.4933 180.0 0.95802 0.02
    20 6 2 89.8503 77.1060 180.0 0.95791 0.01
    0 10 3 2189.0015 2090.6193 0.0 0.95757 0.22
    7 5 -5 1438.0546 1473.2973 180.0 0.95741 0.13
    9 7 -4 77.3157 82.5326 -180.0 0.95724 0.01
    4 6 -5 265.2140 289.1577 180.0 0.95717 0.03
    14 4 5 470.9714 515.3926 0.0 0.95712 0.05
    18 6 -2 50.0497 55.1200 0.0 0.95677 0.00
    15 9 0 841.4763 852.0377 180.0 0.95565 0.08
    15 9 1 2.2861 2.2803 -180.0 0.95553 0.00
    10 10 2 225.6039 223.6203  0.0 0.95548 0.02
    20 2 4 347.1895 340.7303  0.0 0.95542 0.04
    7 11 0 435.4074 416.8500 180.0 0.95515 0.04
    8 10 -2 266.7170 251.9979  0.0 0.95495 0.03
    23 3 2 910.6621 863.0632 180.0 0.95488 0.09
    11 9 3 543.8960 518.9450  0.0 0.95469 0.06
    4 10 3 261.2891 253.3265 0.0 0.95447 0.03
    24 2 1 334.5854 329.1820  0.0 0.95401 0.03
    21 3 -2 1672.1593 1598.8770 180.0 0.95358 0.14
    3 3 6 40.4787 37.6495 180.0 0.95331 0.00
    9 1 6 42.9180 39.9616 180.0 0.95329 0.00
    12 10 0 296.8635 282.6897 -180.0 0.95329 0.03
    16 2 -4 203.2408 190.3670  0.0 0.95329 0.02
    3 1 -6 1020.2006 1104.4455 -180.0 0.95223 0.10
    8 2 6 10.0529 12.4611  0.0 0.95138 0.00
    21 5 -1 65.5492 79.9476 180.0 0.95114 0.01
    18 4 -3 716.4246 876.3315  0.0 0.95096 0.06
    10 8 4 13.5344 16.1658 -180.0 0.95083 0.00
    12 10 1 216.1607 254.4151 -180.0 0.95069 0.02
    24 0 2 111.7729 131.3255 180.0 0.95064 0.01
    2 2 -6 0.6705 0.7822 180.0 0.95050 0.00
    5 3 6 522.1241 649.6368 0.0 0.95025 0.05
    1 3 6 13.7444 18.4117 0.0 0.94990 0.00
    6 8 -4 10.1016 13.3510 -180.0 0.94990 0.00
    17 5 -3 365.7152 494.3838  0.0 0.94961 0.03
    2 10 -3 322.5723 419.7250 -180.0 0.94934 0.03
    22 0 -2 399.7847 510.4859 -180.0 0.94929 0.02
    7 11 1 1135.0694 1119.1672 -180.0 0.94843 0.11
    17 7 3 49.2563 46.5729 -180.0 0.94791 0.01
    17 1 5 1471.9032 1385.9888  0.0 0.94778 0.16
    22 4 -1 1010.0352 1002.9080 180.0 0.94770 0.09
    10 6 5 23.9184 30.6521 0.0 0.94685 0.00
    24 2 0 10.0285 11.7055  0.0 0.94674 0.00
    10 0 6 54.5182 59.0967 180.0 0.94647 0.00
    20 6 -1 56.7894 43.6670 0.0 0.94589 0.01
    1 11 2 288.4445 215.5219  0.0 0.94576 0.03
    4 0 -6 507.5130 397.0223  0.0 0.94525 0.02
    3 7 5 685.1277 540.0281 180.0 0.94523 0.07
    16 6 4 85.0533 72.3444 -180.0 0.94449 0.01
    19 3 -3 634.4784 492.0162 0.0 0.94366 0.05
    1 7 5 35.5116 25.0469 -180.0 0.94350 0.00
    6 10 3 15.6025 10.9366 180.0 0.94332 0.00
    12 6 -4 1071.2432 790.4240 -180.0 0.94288 0.09
    13 5 5 546.4288 417.8700  0.0 0.94276 0.06
    3 11 2 45.1264 35.3364 0.0 0.94265 0.00
    1 11 -2 517.4698 412.9093 180.0 0.94254 0.05
    19 7 2 17.6672 11.3651 0.0 0.94146 0.00
    7 3 6 316.8743 222.8250 -180.0 0.94089 0.03
    3 9 4 1008.9514 732.2852 -180.0 0.94084 0.10
    1 9 4 426.9207 326.8833 -180.0 0.94073 0.04
    5 7 5 173.9049 137.5759 180.0 0.94065 0.02
    17 7 -2 8.6793 7.3158 0.0 0.94044 0.00
    23 1 3 1053.5190 963.1825 -180.0 0.94021 0.11
    1 3 -6 198.8000 182.5369  0.0 0.94021 0.02
    12 8 -3 277.1809 259.2478 -180.0 0.94015 0.02
    11 3 -5 199.2841 200.2431 180.0 0.93999 0.02
    16 6 -3 190.8824 225.2358  0.0 0.93970 0.02
    18 8 1 76.9905 84.6168 0.0 0.93886 0.01
    9 9 -3 1874.5458 2026.1987 0.0 0.93790 0.17
    7 11 -1 15.3671 15.8524 0.0 0.93721 0.00
    24 2 2 16.1036 15.0089 -180.0 0.93669 0.00
    18 8 0 666.0965 610.3432 -180.0 0.93660 0.06
    21 1 4 260.9071 236.2089 0.0 0.93659 0.03
    10 4 -5 15.7571 13.5970 -180.0 0.93625 0.00
    23 3 -1 127.1609 116.9443 -180.0 0.93584 0.01
    1 7 -5 909.9450 936.6107 -180.0 0.93557 0.09
    22 2 -2 901.3521 944.7235 -180.0 0.93540 0.07
    12 2 -5 589.1302 644.8264 -180.0 0.93533 0.05
    4 10 -3 5.8163 6.0432  0.0 0.93511 0.00
    5 9 4 16.6032 15.5321 -180.0 0.93475 0.00
    17 1 -4 0.4612 0.3952  0.0 0.93447 0.00
    1 9 -4 8.1689 7.0145 180.0 0.93442 0.00
    5 11 2 170.4373 172.1184 0.0 0.93340 0.02
    6 6 -5 226.3630 248.6978 0.0 0.93323 0.02
    3 11 -2 1148.4162 1206.3332  0.0 0.93318 0.11
    10 2 6 32.8762 31.5221 0.0 0.93270 0.00
    19 7 -1 376.0824 323.9846 180.0 0.93236 0.03
    12 10 -1 0.4519 0.4173 0.0 0.93156 0.00
    4 2 -6 213.2688 200.3685 180.0 0.93154 0.02
    11 1 6 515.3247 497.1337 180.0 0.93145 0.05
    15 9 -1 1369.0639 1300.8208 0.0 0.93143 0.12
    15 9 2 364.2785 363.6637  0.0 0.93110 0.04
    13 9 -2 254.8869 260.9475 180.0 0.93033 0.02
    5 1 -6 214.0169 230.3182 180.0 0.93013 0.02
    7 7 5 252.2982 271.1294  0.0 0.93002 0.02
    9 11 0 228.6316 229.1412  0.0 0.92998 0.02
    4 4 6 18.5278 12.7732 180.0 0.92843 0.00
    2 4 6 64.1069 43.3146 180.0 0.92827 0.01
    20 2 -3 41.6061 28.6156 0.0 0.92827 0.00
    25 1 1 277.0403 138.0817 0.0 0.92688 0.03
    8 10 3 127.5689 73.0478 180.0 0.92651 0.01
    9 3 6 71.0030 43.8946 -180.0 0.92578 0.01
    9 11 1 5.8114 4.1170 0.0 0.92529 0.00
    3 3 -6 504.4545 434.2857 180.0 0.92480 0.04
    9 5 -5 874.0323 697.9978 -180.0 0.92442 0.07
    12 10 2 41.5659 30.9204  0.0 0.92435 0.00
    10 10 -2 13.3840 8.9347  0.0 0.92376 0.00
    12 8 4 585.7321 460.4509 -180.0 0.92313 0.06
    7 9 4 572.1741 489.2662  0.0 0.92282 0.06
    13 1 -5 67.3825 59.4156  0.0 0.92264 0.01
    6 4 6 0.2525 0.2234 0.0 0.92264 0.00
    3 9 -4 83.9121 67.0115 0.0 0.92228 0.01
    13 9 3 188.8096 148.2582 0.0 0.92218 0.02
    0 4 6 64.7163 49.5453 -180.0 0.92215 0.01
    12 0 6 16.8874 12.8795 180.0 0.92212 0.00
    8 8 -4 589.6563 450.6971  0.0 0.92206 0.05
    15 7 -3 214.9672 164.7189  0.0 0.92201 0.02
    21 5 3 269.1005 207.8574 180.0 0.92195 0.03
    3 7 -5 66.7935 50.4434 -180.0 0.92189 0.01
    22 4 3 1123.7902 873.8924 -180.0 0.92180 0.11
    15 7 4 503.2036 491.1978 -180.0 0.92125 0.05
    12 6 5 60.0691 65.7964  0.0 0.92097 0.01
    17 3 5 151.6590 160.6023 0.0 0.92073 0.02
    6 0 -6 2252.0376 2392.5895 -180.0 0.92068 0.09
    16 8 3 31.7758 28.1911 0.0 0.92014 0.00
    11 7 -4 1042.1800 912.7645 -180.0 0.91987 0.09
    25 1 0 998.7028 856.4827  0.0 0.91946 0.09
    16 4 5 311.6684 300.8407  0.0 0.91854 0.03
    7 11 2 1666.1745 1627.1777  0.0 0.91854 0.16
    5 11 -2 35.9414 40.3053  0.0 0.91822 0.00
    23 5 1 305.9704 374.5390 0.0 0.91802 0.03
    18 8 2 119.9958 156.4353 0.0 0.91786 0.01
    16 8 -2 63.9778 118.7626 0.0 0.91697 0.01
    24 2 -1 137.7527 249.9445 0.0 0.91648 0.01
    6 10 -3 183.5252 170.9856 180.0 0.91567 0.02
    18 2 5 140.5941 118.4379 180.0 0.91504 0.01
    0 12 0 62.5716 54.9336  0.0 0.91482 0.00
    20 4 4 51.3715 45.2701 180.0 0.91476 0.01
    22 6 1 106.4195 93.6095  0.0 0.91471 0.01
    20 6 3 23.4132 20.3746 180.0 0.91423 0.00
    9 7 5 1768.9004 1697.7415  0.0 0.91396 0.17
    23 3 3 15.6335 15.3037 180.0 0.91378 0.00
    14 10 0 109.8032 106.3547 0.0 0.91359 0.01
    24 4 1 127.7150 122.5421  0.0 0.91352 0.01
    16 4 -4 61.1374 54.0867  0.0 0.91288 0.00
    14 10 1 1158.6429 1015.8351 -180.0 0.91275 0.11
    23 5 0 943.8095 808.8640 -180.0 0.91226 0.08
    2 12 0 151.1905 132.9177 0.0 0.91196 0.01
    9 11 -1 150.6184 132.6547 180.0 0.91194 0.01
    25 1 2 184.9780 167.0360 -180.0 0.91169 0.02
    18 8 -1 406.7375 369.8293 0.0 0.91159 0.03
    19 5 4 72.7436 66.5681 -180.0 0.91132 0.01
    8 4 6 1359.2572 1242.6468 -180.0 0.91121 0.13
    22 0 4 15.9232 14.4926 180.0 0.91103 0.00
    21 3 4 3.9234 3.1424 -180.0 0.91046 0.00
    23 1 -2 197.8390 159.4088 0.0 0.91045 0.02
    2 4 -6 259.6969 199.3105 180.0 0.91043 0.02
    22 6 0 2056.1450 2001.2229 180.0 0.90973 0.18
    15 5 -4 77.0364 79.2855 -180.0 0.90957 0.01
    12 2 6 329.4797 361.9028 0.0 0.90938 0.03
    18 0 -4 269.7087 363.4205 0.0 0.90898 0.01
    15 5 5 2.2816 3.2821 -180.0 0.90863 0.00
    17 3 -4 37.5405 56.2685  0.0 0.90851 0.00
    17 9 1 30.3165 43.3356 0.0 0.90846 0.00
    6 2 -6 6.1139 9.9260 0.0 0.90799 0.00
    17 9 0 39.3667 32.4455 0.0 0.90713 0.00
    24 4 0 1.5127 1.2451 -180.0 0.90712 0.00
    21 1 -3 991.2037 934.7513 0.0 0.90594 0.07
    11 3 6 6.0691 5.5602 0.0 0.90573 0.00
    9 9 4 660.0283 607.8456 -180.0 0.90569 0.06
    13 1 6 490.0387 454.8460 180.0 0.90541 0.05
    8 6 -5 4.9782 4.6805 0.0 0.90537 0.00
    5 9 -4 434.8913 428.0213 180.0 0.90498 0.04
    10 10 3 86.6250 83.1511 -180.0 0.90495 0.01
    5 3 -6 52.7984 41.8136 180.0 0.90452 0.00
    11 9 -3 894.0447 855.1149  0.0 0.90408 0.07
    0 12 1 334.6296 334.5966  0.0 0.90393 0.03
    7 1 -6 126.9276 130.0384 180.0 0.90390 0.01
    21 7 1 140.1690 144.3782 -180.0 0.90382 0.01
    4 12 0 17.4214 18.9586 -180.0 0.90353 0.00
    5 7 -5 176.6970 194.3218 180.0 0.90319 0.01
    2 12 1 90.2337 90.8667 -180.0 0.90257 0.01
    19 1 5 31.0033 28.3409 0.0 0.90189 0.00
    23 5 2 40.0843 38.1913 180.0 0.90185 0.00
    25 3 1 416.6923 447.0399 0.0 0.90153 0.04
    11 11 0 405.1321 501.2407 180.0 0.90115 0.04
    21 5 -2 299.1737 425.6103  0.0 0.90076 0.02
    3 5 6 294.1561 440.2763 0.0 0.90053 0.03
    18 6 4 137.0642 193.4833 180.0 0.90039 0.01
    2 12 -1 66.2818 83.1582  0.0 0.89977 0.01
    21 7 0 210.3829 258.8790 180.0 0.89971 0.02
    19 7 3 55.1833 53.8476 0.0 0.89920 0.01
    9 11 2 451.5109 425.0926  0.0 0.89885 0.04
    14 6 -4 488.0174 448.7796 -180.0 0.89880 0.04
    22 2 4 0.3543 0.3279 -180.0 0.89874 0.00
    24 2 3 1314.8370 1255.9172 -180.0 0.89849 0.12
    7 11 -2 206.3551 198.9892  0.0 0.89846 0.02
    24 4 2 29.3087 29.9573 0.0 0.89827 0.00
    11 11 1 113.1243 116.1849 180.0 0.89826 0.01
    22 6 2 101.8669 110.6754 0.0 0.89802 0.01
    5 5 6 176.6191 197.5958 0.0 0.89795 0.02
    14 8 -3 338.3599 375.3133 -180.0 0.89782 0.03
    1 5 6 220.5603 240.0664 0.0 0.89765 0.02
    13 3 -5 309.0396 334.5906 180.0 0.89763 0.02
    22 4 -2 202.4379 240.4167 0.0 0.89714 0.02
    12 4 -5 18.7603 23.1202 -180.0 0.89708 0.00
    20 6 -2 23.4844 31.0386 180.0 0.89698 0.00
    18 2 -4 462.7646 741.7090  0.0 0.89676 0.03
    2 8 5 1.4684 2.5615 0.0 0.89662 0.00
    4 12 1 2.2695 3.4810 180.0 0.89576 0.00
    4 8 5 436.3578 779.9424 0.0 0.89540 0.04
    10 4 6 49.4381 92.7510  0.0 0.89475 0.00
    25 3 0 34.0699 58.7433 -180.0 0.89469 0.00
    14 0 6 21.0931 30.0692 0.0 0.89414 0.00
    4 4 -6 2.3738 2.0381 180.0 0.89373 0.00
    11 7 5 46.2044 37.3215 -180.0 0.89329 0.00
    14 10 -1 1094.3445 985.2160  0.0 0.89304 0.09
    8 0 -6 484.4567 461.9705 -180.0 0.89253 0.02
    0 8 5 379.4805 360.8756  0.0 0.89247 0.03
    19 5 -3 9.8573 9.2897 -180.0 0.89238 0.00
    14 8 4 992.5160 928.4962 -180.0 0.89233 0.09
    8 10 -3 259.3042 232.7921  0.0 0.89201 0.02
    14 6 5 1297.8125 1176.2578  0.0 0.89173 0.12
    10 8 -4 304.8338 347.8341 180.0 0.89117 0.02
    25 1 -1 109.0924 127.7443 180.0 0.89098 0.01
    14 2 -5 380.4092 459.1558 -180.0 0.89090 0.03
    20 4 -3 117.6343 142.0316  0.0 0.89084 0.01
    14 10 2 9.4325 11.4712  0.0 0.89071 0.00
    1 11 3 175.6308 219.6889 0.0 0.89053 0.02
    4 12 -1 238.0963 302.0775  0.0 0.89031 0.02
    12 10 -2 486.8007 623.6121  0.0 0.89008 0.04
    7 5 6 16.1063 20.7476 0.0 0.89004 0.00
    6 12 0 176.4215 225.0452 180.0 0.88998 0.02
    1 5 -6 43.7117 64.2984 180.0 0.88946 0.00
    3 11 3 66.0449 97.7014 180.0 0.88928 0.01
    11 5 -5 436.7412 670.1075 180.0 0.88928 0.03
    6 8 5 209.9061 308.2271 180.0 0.88884 0.02
    17 9 2 164.7143 227.7657  0.0 0.88872 0.01
    15 9 -2 391.2402 454.7179 0.0 0.88796 0.03
    25 3 2 109.4205 108.6517 180.0 0.88753 0.01
    15 9 3 36.2382 35.1493 180.0 0.88748 0.00
    26 0 0 757.7046 749.4574 0.0 0.88721 0.03
    21 7 2 715.4540 727.0827  0.0 0.88704 0.06
    18 6 -3 545.4538 579.9654  0.0 0.88675 0.04
    1 11 -3 239.1334 265.8464 180.0 0.88650 0.02
    23 3 -2 53.3424 60.9346 180.0 0.88639 0.00
    20 8 1 99.0465 115.2434 -180.0 0.88614 0.01
    19 7 -2 164.3999 192.7946 0.0 0.88609 0.01
    23 5 -1 172.4616 183.1322 0.0 0.88576 0.01
    17 9 -1 8.3970 9.9866 -180.0 0.88501 0.00
    11 9 4 397.6642 436.7422 180.0 0.88424 0.04
    22 6 -1 15.1978 17.1184 0.0 0.88410 0.00
    6 12 1 1788.4148 2070.2495 180.0 0.88387 0.15
    7 9 -4 180.6825 199.5581 -180.0 0.88339 0.01
    11 11 -1 248.7137 275.1800 0.0 0.88338 0.02
    2 8 -5 421.3585 453.6107 180.0 0.88314 0.03
    20 8 0 568.4766 608.4955 -180.0 0.88292 0.05
    26 2 1 104.5707 111.9346 0.0 0.88291 0.01
    5 11 3 235.8023 251.5372 0.0 0.88281 0.02
    17 7 4 90.3597 96.5101  0.0 0.88277 0.01
    14 2 6 121.6101 129.3686 180.0 0.88250 0.01
    21 3 -3 257.7484 272.3475  0.0 0.88223 0.02
    2 10 4 310.6901 349.7855 180.0 0.88195 0.03
    13 3 6 106.4079 133.1830  0.0 0.88174 0.01
    26 0 2 279.8323 360.2055  0.0 0.88153 0.01
    13 7 -4 152.3706 203.3720 180.0 0.88136 0.01
    8 2 -6 147.5732 170.1448 -180.0 0.88096 0.01
    23 1 4 26.1503 27.7845  0.0 0.88043 0.00
    7 7 -5 1.4557 1.5392 0.0 0.88042 0.00
    24 4 -1 140.9013 149.5150 -180.0 0.88040 0.01
    24 0 -2 420.0255 442.6050 -180.0 0.88037 0.02
    7 3 -6 38.3763 39.6605 180.0 0.88034 0.00
    12 10 3 77.0991 81.1962 -180.0 0.87966 0.01
    4 10 4 598.2484 630.1277 180.0 0.87947 0.05
    0 10 4 92.5542 98.1235 180.0 0.87929 0.01
    18 4 5 526.3033 535.0056  0.0 0.87912 0.05
    19 3 5 815.0778 811.7791 0.0 0.87849 0.07
    19 1 -4 753.4996 751.5290  0.0 0.87848 0.05
    18 8 3 128.8681 130.2358 180.0 0.87793 0.01
    3 11 -3 1749.7569 1889.1663 -180.0 0.87741 0.14
    15 1 -5 51.4652 56.8061 -180.0 0.87736 0.00
    8 8 5 33.2812 37.1946 -180.0 0.87732 0.00
    9 5 6 572.7757 658.2891 180.0 0.87721 0.05
    25 1 3 113.9527 128.7025 -180.0 0.87700 0.01
    3 5 -6 170.3436 173.0960 0.0 0.87639 0.01
    15 1 6 225.5929 231.6448 -180.0 0.87634 0.02
    6 12 -1 479.0891 546.8488 0.0 0.87605 0.04
    26 2 0 222.2920 272.0163  0.0 0.87584 0.02
    21 7 -1 49.8715 70.1376 0.0 0.87553 0.00
    11 11 2 3.1419 5.0235 -180.0 0.87529 0.00
    9 11 -2 4.4722 7.2785  0.0 0.87484 0.00
    10 6 -5 343.9322 570.8986 180.0 0.87479 0.03
    9 1 -6 164.4092 268.0409  0.0 0.87469 0.01
    17 7 -3 86.8519 116.4597 -180.0 0.87434 0.01
    12 4 6 0.1924 0.2381 -180.0 0.87410 0.00
    16 10 1 4.4004 6.3657  0.0 0.87396 0.00
    2 12 2 4.6553 9.5432  0.0 0.87349 0.00
    0 12 2 3.8950 8.0235  0.0 0.87344 0.00
    16 10 0 1.4654 2.9229  0.0 0.87341 0.00
    17 5 5 5.4639 9.4233 -180.0 0.87292 0.00
    6 4 -6 324.3176 568.6982 0.0 0.87287 0.02
    6 10 4 249.0398 352.2155 180.0 0.87199 0.02
    8 12 0 59.4196 81.6156  0.0 0.87199 0.00
    2 10 -4 75.1374 110.3600  0.0 0.87163 0.01
    7 11 3 199.3639 263.9335 0.0 0.87147 0.02
    20 2 5 204.4863 203.6654 180.0 0.87104 0.02
    26 2 2 23.5300 20.3669 -180.0 0.87038 0.00
    13 11 0 89.6678 80.8371 180.0 0.86985 0.01
    20 8 2 0.3032 0.2689  0.0 0.86968 0.00
    24 2 -2 9.8831 9.7523  0.0 0.86926 0.00
    4 8 -5 2.1191 2.3007 180.0 0.86913 0.00
    13 7 5 38.4905 41.4628  0.0 0.86899 0.00
    18 8 -2 28.7703 29.4574 -180.0 0.86883 0.00
    13 9 -3 232.7166 230.1103 0.0 0.86870 0.02
    4 12 2 69.9313 64.5907 0.0 0.86856 0.01
    13 11 1 194.2413 174.9348 180.0 0.86850 0.02
    2 12 -2 1.2805 1.1150  0.0 0.86843 0.00
    4 6 6 2.0226 1.6851 180.0 0.86840 0.00
    25 3 -1 58.6710 50.5302  0.0 0.86840 0.00
    2 6 6 159.6843 126.8190 0.0 0.86826 0.01
    8 12 1 198.1595 198.6713 180.0 0.86749 0.02
    22 2 -3 958.1120 1014.3539 0.0 0.86715 0.07
    23 5 3 109.1569 114.0082 180.0 0.86699 0.01
    10 10 -3 25.2237 15.8569 -180.0 0.86519 0.00
    22 4 4 329.7592 158.7594  0.0 0.86464 0.03
    24 4 3 31.7177 16.9249 180.0 0.86442 0.00
    21 5 4 86.0504 58.1358 -180.0 0.86415 0.01
    5 11 -3 55.2335 54.5943 180.0 0.86370 0.00
    16 0 6 22.3024 23.1304 0.0 0.86367 0.00
    6 6 6 1306.2307 1393.6273  0.0 0.86365 0.11
    0 6 6 4.6831 7.2883 0.0 0.86325 0.00
    22 6 3 350.9439 543.4810 180.0 0.86296 0.03
    18 4 -4 24.6725 40.3832 -180.0 0.86288 0.00
    19 9 1 12.0030 18.1510 180.0 0.86285 0.00
    17 5 -4 67.7234 99.3659 -180.0 0.86248 0.00
    10 0 -6 0.0719 0.1056 -180.0 0.86196 0.00
    10 8 5 276.7515 388.4632 180.0 0.86138 0.02
    20 8 -1 149.1543 186.5746 180.0 0.86065 0.01
    19 9 0 717.1363 860.4468 180.0 0.86049 0.06
    16 6 5 711.0361 798.1114 0.0 0.86028 0.06
    11 5 6 17.7286 19.2673 -180.0 0.86011 0.00
    8 10 4 291.6934 331.5710 180.0 0.85988 0.02
    16 8 4 12.1283 14.6255 0.0 0.85960 0.00
    13 9 4 812.2291 982.8977 180.0 0.85943 0.07
    4 10 -4 183.7850 221.4651 -180.0 0.85936 0.01
    5 5 -6 102.5280 124.8097 180.0 0.85907 0.01
    6 12 2 71.5001 93.4604  0.0 0.85892 0.01
    27 1 1 10.6674 14.1878 180.0 0.85887 0.00
    4 12 -2 6.1053 8.6673  0.0 0.85870 0.00
    23 3 4 27.5147 40.6653 0.0 0.85862 0.00
    9 9 -4 79.3138 126.0247  0.0 0.85848 0.01
    12 8 -4 402.2581 674.7265 180.0 0.85839 0.03
    8 12 -1 93.6079 135.9952 0.0 0.85767 0.01
    14 4 -5 49.9120 73.1794 180.0 0.85765 0.00
    21 1 5 433.4436 516.6967 180.0 0.85730 0.04
    20 6 4 123.4702 157.3889 180.0 0.85717 0.01
    19 3 -4 41.8019 70.7725 -180.0 0.85681 0.00
    24 0 4 95.3465 160.6040 0.0 0.85672 0.00
    25 5 1 1.0801 1.7362  0.0 0.85650 0.00
    24 6 1 312.7163 442.7226 -180.0 0.85615 0.02
    16 8 -3 305.1748 382.0298  0.0 0.85598 0.02
    9 11 3 0.6069 0.6598 180.0 0.85580 0.00
    15 3 -5 237.0147 245.8091 -180.0 0.85577 0.02
    16 10 2 30.9295 33.0522  0.0 0.85574 0.00
    16 6 -4 0.2160 0.2139 -180.0 0.85563 0.00
    25 3 3 732.3587 742.7588 180.0 0.85544 0.06
    14 10 -2 11.0301 11.3276  0.0 0.85510 0.00
    20 0 -4 229.3832 239.7811 0.0 0.85484 0.01
    15 3 6 129.8354 136.4528 0.0 0.85482 0.01
    9 7 -5 95.4390 110.0855 180.0 0.85456 0.01
    8 6 6 302.5563 355.8245 0.0 0.85425 0.03
    16 10 -1 134.1956 153.5447 0.0 0.85421 0.01
    2 6 -6 687.5368 706.5637  0.0 0.85361 0.05
    9 3 -6 11.3925 11.2415 180.0 0.85329 0.00
    16 2 6 252.7946 249.0661 180.0 0.85317 0.02
    13 5 -5 46.0645 45.4301 180.0 0.85316 0.00
    13 11 -1 782.0149 813.1528  0.0 0.85265 0.06
    21 7 3 63.3987 66.0301 0.0 0.85261 0.01
    27 1 0 25.4418 20.9970 0.0 0.85178 0.00
    17 9 3 20.9005 17.0672 180.0 0.85173 0.00
    14 10 3 46.1188 37.6524 0.0 0.85170 0.00
    10 2 -6 447.8962 371.0596 -180.0 0.85153 0.03
    6 8 -5 236.3764 185.3613 0.0 0.85109 0.02
    24 6 0 0.7243 0.5948 0.0 0.85088 0.00
    25 5 0 587.8626 495.4612 -180.0 0.85064 0.04
    26 2 -1 103.5829 88.0383  0.0 0.85054 0.01
    26 4 1 298.0284 253.7670  0.0 0.85051 0.02
    10 12 0 204.3884 176.8328 180.0 0.85039 0.02
    14 4 6 2.5706 2.4026 -180.0 0.85016 0.00
    3 9 5 68.8843 60.9943 -180.0 0.84979 0.01
    23 7 1 237.5860 168.5175 0.0 0.84950 0.02
    13 11 2 1.5078 0.8002 180.0 0.84886 0.00
    8 4 -6 1.9405 0.9941 180.0 0.84878 0.00
    1 9 5 163.8505 123.5129 180.0 0.84853 0.01
    11 11 -2 228.1828 195.2477  0.0 0.84836 0.02
    27 1 2 0.4227 0.3922 0.0 0.84791 0.00
    16 2 -5 190.1257 178.1257 0.0 0.84764 0.01
    10 12 1 67.6761 61.7259  0.0 0.84738 0.01
    19 9 2 266.1222 242.8934 0.0 0.84705 0.02
    25 1 -2 54.9643 48.3950 180.0 0.84683 0.00
    23 1 -3 104.4913 93.4213 180.0 0.84658 0.01
    24 2 4 23.4983 21.3464  0.0 0.84648 0.00
    5 9 5 150.9648 142.5056  0.0 0.84645 0.01
    17 9 -2 115.9186 99.7289 0.0 0.84630 0.01
    7 11 -3 11.5075 7.6723 -180.0 0.84603 0.00
    17 1 6 2.1948 1.1714 0.0 0.84532 0.00
    8 12 2 200.4819 121.1568  0.0 0.84502 0.02
    23 7 0 60.7376 37.4484  0.0 0.84493 0.00
    6 12 -2 0.9909 0.6159  0.0 0.84473 0.00
    20 2 -4 19.0216 11.5944 -180.0 0.84466 0.00
    25 5 2 0.1808 0.1147 180.0 0.84447 0.00
    26 4 0 34.1637 24.7720  0.0 0.84420 0.00
    19 7 4 294.1567 217.2979 0.0 0.84418 0.02
    1 13 0 12.2265 10.1188 180.0 0.84389 0.00
    10 10 4 618.8080 556.2385 180.0 0.84370 0.05
    3 1 7 0.2204 0.2090 0.0 0.84367 0.00
    11 1 -6 2.3405 2.2506 0.0 0.84360 0.00
    24 6 2 433.4647 385.9528  0.0 0.84357 0.03
    23 5 -2 26.5925 24.2213 -180.0 0.84349 0.00
    6 10 -4 0.1290 0.1033 180.0 0.84305 0.00
    15 7 -4 114.1222 85.4528 0.0 0.84278 0.01
    1 9 -5 173.8293 128.5351 0.0 0.84275 0.01
    5 1 7 51.7767 37.4701  0.0 0.84269 0.00
    22 6 -2 161.7869 110.6816 0.0 0.84263 0.01
    12 6 -5 4.3441 2.9131 180.0 0.84257 0.00
    15 7 5 4.5264 2.2903 -180.0 0.84204 0.00
    12 8 5 156.3557 73.0871  0.0 0.84176 0.01
    10 6 6 7.8228 6.1397 0.0 0.84065 0.00
    26 2 3 464.7518 362.8035 -180.0 0.84061 0.04
    19 9 -1 1.3048 1.1520 180.0 0.84040 0.00
    1 1 7 156.3082 149.7736 -180.0 0.84016 0.01
    21 5 -3 28.7749 23.6801 -180.0 0.83990 0.00
    20 4 5 235.7014 193.9270  0.0 0.83989 0.02
    4 6 -6 223.6717 177.6882 0.0 0.83980 0.02
    13 5 6 4.2380 3.0602 0.0 0.83948 0.00
    3 13 0 32.8267 23.5572 0.0 0.83941 0.00
    26 4 2 216.6309 151.6164  0.0 0.83930 0.02
    7 9 5 0.0018 0.0017 -180.0 0.83869 0.00
    27 3 1 18.4176 17.1532 180.0 0.83859 0.00
    24 4 -2 102.8009 100.7847 -180.0 0.83829 0.01
    7 5 -6 391.5640 406.5076  0.0 0.83827 0.03
    20 6 -3 43.2605 30.9832 0.0 0.83740 0.00
    7 1 7 4.8064 3.6166 -180.0 0.83726 0.00
    15 11 0 0.0594 0.0477 0.0 0.83716 0.00
    21 3 5 439.2760 357.2268 0.0 0.83712 0.04
    15 11 1 557.6501 459.9644 180.0 0.83708 0.04
    22 8 1 1.8330 1.5630 180.0 0.83697 0.00
    19 5 5 405.9330 376.6506  0.0 0.83667 0.03
    23 7 2 76.7538 70.2866  0.0 0.83664 0.01
    20 8 3 307.2484 283.7412  0.0 0.83660 0.02
    11 11 3 5.0905 4.7298 180.0 0.83651 0.00
    22 4 -3 95.1089 88.7192  0.0 0.83641 0.01
    4 2 7 121.2476 113.3478  0.0 0.83636 0.01
    12 10 -3 95.8168 89.7486 -180.0 0.83622 0.01
    10 12 -1 299.2908 295.3193 0.0 0.83597 0.02
    1 13 1 339.9061 345.3781 -180.0 0.83587 0.03
    21 7 -2 151.0431 160.6163  0.0 0.83576 0.01
    3 7 6 8.2156 9.4587 180.0 0.83558 0.00
    18 10 1 709.1846 737.5018  0.0 0.83530 0.05
    2 2 7 17.3419 17.8761 0.0 0.83513 0.00
    1 13 -1 39.6274 33.3907 180.0 0.83476 0.00
    17 1 -5 0.2412 0.1767 180.0 0.83377 0.00
    18 10 0 8.3006 6.4681 180.0 0.83372 0.00
    5 7 6 300.0972 247.3027 -180.0 0.83352 0.02
    1 7 6 708.3546 692.7060 0.0 0.83328 0.05
    6 2 7 252.6401 253.9761 -180.0 0.83322 0.02
    22 8 0 62.3024 57.8848 0.0 0.83315 0.00
    15 9 -3 105.5154 93.1593 -180.0 0.83279 0.01
    3 9 -5 38.4886 33.4969 0.0 0.83270 0.00
    3 13 1 44.6721 39.3948 -180.0 0.83262 0.00
    1 1 -7 56.2605 52.8149 0.0 0.83233 0.00
    15 9 4 218.2194 199.5977 0.0 0.83224 0.02
    27 3 0 302.6194 268.9666 180.0 0.83198 0.02
    18 0 6 1915.3032 1696.4607 180.0 0.83176 0.08
    11 9 -4 0.5117 0.4552 0.0 0.83121 0.00
    5 13 0 5.4808 4.1095 0.0 0.83065 0.00
    12 0 -6 310.1704 233.2738 -180.0 0.83000 0.01
    2 12 3 1073.9699 816.6359 0.0 0.82996 0.08
    8 8 -5 87.0749 68.6845 0.0 0.82979 0.01
    0 2 7 842.0871 660.2670 180.0 0.82957 0.06
    3 13 -1 90.1263 67.5567 -180.0 0.82932 0.01
    19 7 -3 0.0009 0.0006  0.0 0.82906 0.00
    25 1 4 9.4265 6.7930 180.0 0.82898 0.00
    0 12 3 173.5949 119.1601  0.0 0.82883 0.01
    24 6 -1 571.8851 379.7693 -180.0 0.82871 0.04
    22 2 5 14.4647 9.0949 0.0 0.82853 0.00
    27 3 2 684.4967 433.0013 -180.0 0.82838 0.05
    25 5 -1 242.6703 156.7252 -180.0 0.82794 0.02
    27 1 -1 254.6888 165.2312 0.0 0.82790 0.02
    18 6 5 368.3224 243.6395  0.0 0.82765 0.03
    9 1 7 240.5195 159.0601 -180.0 0.82764 0.02
    10 12 2 141.8425 94.8535 -180.0 0.82748 0.01
    25 3 -2 19.9916 13.4710  0.0 0.82737 0.00
    21 1 -4 552.6049 376.1549 0.0 0.82720 0.03
    7 7 6 118.9814 81.2661 -180.0 0.82718 0.01
    3 11 4 14.2426 9.6645 180.0 0.82715 0.00
    23 3 -3 609.4765 413.2543  0.0 0.82714 0.04
    8 12 -2 140.7427 95.0180 -180.0 0.82713 0.01
    1 11 4 10.7703 7.2813 0.0 0.82707 0.00
    9 9 5 188.2460 122.8281  0.0 0.82685 0.01
    4 12 3 139.5237 90.6423 0.0 0.82682 0.01
    1 7 -6 255.3303 161.6531 0.0 0.82672 0.02
    11 7 -5 28.1327 17.8226 0.0 0.82657 0.00
    12 12 0 258.9926 154.4650 180.0 0.82605 0.02
    17 3 6 93.0218 53.8843 -180.0 0.82596 0.01
    18 8 4 57.1852 33.6337 -180.0 0.82596 0.00
    8 2 7 804.6175 474.5634 -180.0 0.82585 0.06
    5 13 1 493.1666 316.8889 180.0 0.82515 0.04
    9 11 -3 323.0730 206.9097 -180.0 0.82515 0.02
    14 8 -4 198.6170 130.4802 -180.0 0.82473 0.01
    3 3 7 139.2279 80.8648  0.0 0.82442 0.01
    12 12 1 0.2669 0.1672 0.0 0.82436 0.00
    11 3 -6 4.7656 2.8458 0.0 0.82435 0.00
    12 10 4 12.6004 8.2173 180.0 0.82417 0.00
    22 8 2 13.3804 8.9005  0.0 0.82412 0.00
    16 4 6 223.0409 159.1856 180.0 0.82384 0.02
    28 0 0 708.4818 513.8094 0.0 0.82384 0.02
    23 7 -1 7.9127 6.0121 180.0 0.82374 0.00
    5 3 7 779.8788 722.1685 -180.0 0.82350 0.06
    2 12 -3 26.6497 23.7238 180.0 0.82348 0.00
    12 6 6 299.1290 281.1919 -180.0 0.82345 0.02
    8 10 -4 2084.1334 1957.5900 -180.0 0.82341 0.15
    20 8 -2 19.1110 17.8839 0.0 0.82332 0.00
    5 11 4 79.6576 70.1192 180.0 0.82300 0.01
    1 11 -4 149.0867 113.0408 0.0 0.82277 0.01
    6 6 -6 104.4475 78.5000 -180.0 0.82242 0.01
    18 2 6 55.7372 43.2446 180.0 0.82237 0.00
    10 4 -6 185.2101 144.9081 -180.0 0.82236 0.01
    16 10 3 176.2638 150.8393 0.0 0.82204 0.01
    26 4 -1 24.5936 18.9105 -180.0 0.82147 0.00
    28 2 1 358.8683 276.0724  0.0 0.82145 0.03
    28 0 2 772.1651 590.8644 180.0 0.82140 0.03
    1 3 7 254.7702 204.9081 180.0 0.82114 0.02
    27 1 3 59.4859 46.7945 -180.0 0.82085 0.00
    15 11 -1 66.1290 51.9030  0.0 0.82073 0.00
    12 2 -6 55.4437 43.2016 -180.0 0.82067 0.00
    3 1 -7 137.5253 110.5977  0.0 0.82053 0.01
    15 11 2 297.9396 239.6668 -180.0 0.82050 0.02
    18 10 2 865.5807 705.1456  0.0 0.82042 0.06
    26 0 -2 466.6096 383.3578 180.0 0.82038 0.01
    13 11 -2 40.6391 35.0409 -180.0 0.81998 0.00
    2 2 -7 111.6558 100.8899 -180.0 0.81995 0.01
    5 13 -1 31.1726 26.7827  0.0 0.81982 0.00
    16 10 -2 454.8956 394.0919  0.0 0.81978 0.03
    6 12 3 21.3689 17.2182  0.0 0.81954 0.00
    23 5 4 197.5066 151.9830 -180.0 0.81945 0.02
    21 9 1 6.8400 4.8839 180.0 0.81932 0.00
    14 8 5 17.2423 11.7215 -180.0 0.81926 0.00
    5 9 -5 38.2298 25.8983 0.0 0.81885 0.00
    16 4 -5 639.9774 433.9099 -180.0 0.81885 0.04
    7 3 7 260.1151 174.9640 180.0 0.81843 0.02
    7 13 0 15.3234 9.5542 180.0 0.81802 0.00
    19 5 -4 153.5593 92.5311 -180.0 0.81788 0.01
    24 4 4 766.3010 461.3526  0.0 0.81780 0.06
    15 5 -5 16.6586 9.7478 180.0 0.81698 0.00
    9 7 6 695.3207 396.5071 0.0 0.81685 0.05
    25 5 3 24.9736 13.8947 -180.0 0.81668 0.00
    21 9 0 33.4016 19.9299 180.0 0.81625 0.00
    3 7 -6 379.5168 230.2945 0.0 0.81619 0.03
    20 4 -4 49.6189 30.2236  0.0 0.81617 0.00
    15 5 6 46.4950 28.4771 0.0 0.81615 0.00
    18 10 -1 258.8405 166.6763 0.0 0.81593 0.02
    19 9 3 175.7537 114.9371 0.0 0.81587 0.01
    22 6 4 43.1449 27.7953 0.0 0.81553 0.00
    18 8 -3 76.6141 47.4180 -180.0 0.81539 0.00
    24 6 3 383.7751 238.1958 180.0 0.81535 0.03
    17 3 -5 188.5413 115.7149  0.0 0.81517 0.01
    7 11 4 6.2109 4.1804 0.0 0.81482 0.00
    9 5 -6 357.4719 238.7092 180.0 0.81482 0.02
    28 2 0 35.0910 24.5097  0.0 0.81471 0.00
    23 1 5 606.9542 435.3414 0.0 0.81464 0.05
    10 2 7 662.9002 493.8171 -180.0 0.81457 0.05
    3 11 -4 182.4765 147.5538 180.0 0.81445 0.01
    13 11 3 40.3926 33.4991 180.0 0.81438 0.00
    11 1 7 368.5630 346.7000 -180.0 0.81426 0.03
    4 12 -3 0.0979 0.0888 180.0 0.81414 0.00
    18 6 -4 182.5168 170.7405 -180.0 0.81405 0.01
    1 3 -7 17.0959 15.4875  0.0 0.81383 0.00
    7 13 1 550.6207 464.5839 180.0 0.81379 0.04
    17 7 5 248.8116 185.9385  0.0 0.81338 0.02
    22 8 -1 19.7170 14.0373  0.0 0.81333 0.00
    19 1 6 0.0029 0.0021 180.0 0.81330 0.00
    24 2 -3 134.9325 76.1432 0.0 0.81265 0.01
    26 4 3 66.9053 39.7273 0.0 0.81252 0.01
    28 2 2 733.8953 461.7374  0.0 0.81235 0.05
    1 13 2 40.9200 27.9562 -180.0 0.81210 0.00
    12 12 -1 841.3525 571.0698  0.0 0.81179 0.06
    13 1 -6 109.6944 71.0853  0.0 0.81155 0.01
    11 9 5 591.1571 340.5630  0.0 0.81145 0.04
    26 2 -2 31.4032 16.5082 180.0 0.81137 0.00
    25 3 4 34.0176 12.8553 180.0 0.81069 0.00
    3 13 2 184.6083 67.1646 0.0 0.81013 0.01
    1 13 -2 242.2513 88.2195 180.0 0.81006 0.02
    27 3 -1 51.5733 21.0408 180.0 0.80969 0.00
    14 6 -5 35.9546 14.9397 180.0 0.80966 0.00
    9 3 7 667.1223 268.7892 180.0 0.80944 0.05
    21 3 -4 6.9909 2.8263 0.0 0.80903 0.00
    4 4 7 1755.7611 933.9137 -180.0 0.80867 0.13
    23 7 3 203.3012 103.3678 180.0 0.80858 0.02
    8 12 3 350.7323 175.4337 0.0 0.80844 0.03
    2 4 7 960.2179 559.0018 -180.0 0.80756 0.07
    26 0 4 0.0157 0.0097 -180.0 0.80712 0.00
    12 12 2 286.6624 174.9383 -180.0 0.80701 0.02
    21 9 2 177.7089 104.1961 180.0 0.80675 0.01
    4 2 -7 457.7970 263.8926 180.0 0.80668 0.03
    7 13 -1 379.1771 216.6470 0.0 0.80667 0.03
    10 12 -2 26.3214 14.7626  0.0 0.80661 0.00
    21 7 4 447.7811 241.5440  0.0 0.80627 0.03
    18 2 -5 150.3890 83.2448 180.0 0.80615 0.01
    10 8 -5 0.1822 0.1056 0.0 0.80606 0.00
    19 9 -2 152.6889 89.4906  0.0 0.80604 0.01
    14 10 -3 260.6107 154.5058 180.0 0.80601 0.02
    6 4 7 1992.5218 1285.5967 180.0 0.80583 0.15
    22 0 -4 1074.7139 784.9758 -180.0 0.80540 0.03
    5 1 -7 225.0659 169.3167  0.0 0.80526 0.01
    2 10 5 223.3880 158.1519 0.0 0.80514 0.02
    17 7 -4 18.1389 11.5777 -180.0 0.80492 0.00
    17 11 1 637.7984 387.0474 -180.0 0.80488 0.05
    4 10 5 64.1664 30.6190  0.0 0.80425 0.00
    5 13 2 78.9683 39.5907  0.0 0.80424 0.01
    3 13 -2 56.7219 31.1708 -180.0 0.80409 0.00
    17 11 0 203.4024 121.8087 180.0 0.80396 0.01
    26 6 1 56.4222 39.9397 0.0 0.80364 0.00
    17 9 4 14.7795 11.0176 -180.0 0.80354 0.00
    14 6 6 17.9278 12.6314 0.0 0.80334 0.00
    27 3 3 660.8911 464.5076 -180.0 0.80309 0.05
    11 7 6 41.0774 29.5821 180.0 0.80299 0.00
    9 11 4 9.8174 7.0919 180.0 0.80296 0.00
    3 3 -7 268.6320 204.2784 0.0 0.80278 0.02
    0 4 7 376.7122 309.6629 0.0 0.80253 0.03
    13 9 -4 257.8124 207.1163 180.0 0.80248 0.02
    5 11 -4 109.1455 87.4472  0.0 0.80246 0.01
    8 6 -6 116.3096 86.7868 0.0 0.80218 0.01
    5 7 -6 75.1017 54.6748 0.0 0.80214 0.01
    0 10 5 100.6083 72.3319  0.0 0.80213 0.01
    9 13 0 156.9623 107.3162 -180.0 0.80204 0.01
    14 10 4 92.6504 62.8655 0.0 0.80203 0.01
    27 5 1 153.8809 102.7965 0.0 0.80198 0.01
    11 11 -3 128.6555 80.9984 -180.0 0.80183 0.01
    7 9 -5 0.9129 0.5581 -180.0 0.80177 0.00
    22 4 5 384.7784 232.1542  0.0 0.80159 0.03
    6 12 -3 368.0213 261.0817  0.0 0.80121 0.03
    10 10 -4 35.0718 25.4937 0.0 0.80118 0.00
    4 8 6 17.0733 13.7239 0.0 0.80105 0.00
    2 8 6 301.8903 251.5126  0.0 0.80095 0.02
    21 5 5 502.7663 374.5023  0.0 0.80070 0.04
    29 1 1 1019.3765 616.3651 0.0 0.80005 0.07
    25 7 1 82.5990 49.9369 0.0 0.80005 0.01
    12 2 7 21.3436 13.4183 0.0 0.79987 0.00
    14 12 0 36.7273 21.1168 -180.0 0.79981 0.00
    6 10 5 4.3746 1.9916 -180.0 0.79950 0.00
    20 0 6 1.7929 0.7271 180.0 0.79928 0.00
    14 12 1 48.1183 20.5379 -180.0 0.79925 0.00
    8 4 7 0.5059 0.1954 -180.0 0.79916 0.00
    9 13 1 237.9021 103.6039 -180.0 0.79903 0.02
    26 2 4 561.1994 280.2705  0.0 0.79853 0.04
    26 6 0 43.2023 19.3558 -180.0 0.79831 0.00
    21 9 -1 373.6067 153.1363 180.0 0.79807 0.02
_pd_meas_2theta_range_min     0.50000
_pd_meas_2theta_range_max     49.99100
_pd_meas_2theta_range_inc     0.00100
_pd_meas_number_of_points     49492
_pd_meas_scan_method     step
_refine_special_details     ?
_reflns_number_total     1549
_refine_ls_matrix_type     full
_refine_ls_wR_factor_obs     0.12103
_refine_ls_goodness_of_fit_all     1.467
_refine_ls_restrained_S_all     ?
_refine_ls_restrained_S_obs     ?
_refine_ls_number_parameters     60
_refine_ls_number_constraints     ?
_refine_ls_hydrogen_treatment     ?
_refine_ls_weighting_scheme     ?
_refine_ls_weighting_details     ?
_refine_ls_shift/su_max     2.8291
_refine_diff_density_max     1.166
_refine_diff_density_min     -0.481
_refine_ls_extinction_method     ?
_refine_ls_extinction_coef     ?
loop_
    _atom_type_symbol
    _atom_type_number_in_cell
    _atom_type_scat_Cromer_Mann_a1
    _atom_type_scat_Cromer_Mann_a2
    _atom_type_scat_Cromer_Mann_a3
    _atom_type_scat_Cromer_Mann_a4
    _atom_type_scat_Cromer_Mann_b1
    _atom_type_scat_Cromer_Mann_b2
    _atom_type_scat_Cromer_Mann_b3
    _atom_type_scat_Cromer_Mann_b4
    _atom_type_scat_Cromer_Mann_c
    _atom_type_scat_dispersion_source
    _atom_type_scat_length_neutron
    _atom_type_scat_dispersion_real
    _atom_type_scat_dispersion_imag
    _atom_type_scat_source
    C 48 2.31 1.02 1.5886 0.865 20.8439 10.2075 0.5687 51.6512 0.2156
                     https://subversion.xray.aps.anl.gov/pyGSAS/trunk/atmdata.py
                                                                          0.6648
                                                                           0.000
                                                                           0.000
                             https://subversion.xray.aps.anl.gov/pyGSAS/trunk/at
    H 56 0.493 0.3229 0.1402 0.0408 10.5109 26.1257 3.1424 57.7997 0.003
                     https://subversion.xray.aps.anl.gov/pyGSAS/trunk/atmdata.py
                                                                         -0.3741
                                                                           0.000
                                                                           0.000
                                 https://subversion.xray.aps.anl.gov/pyGSAS/trun
    Mg 4 5.4204 2.1735 1.2269 2.3073 2.8275 79.2611 0.3808 7.1937 0.8584
                     https://subversion.xray.aps.anl.gov/pyGSAS/trunk/atmdata.py
                                                                          0.5375
                                                                           0.014
                                                                           0.011
                                https://subversion.xray.aps.anl.gov/pyGSAS/trunk
    O 56 3.0485 2.2868 1.5463 0.867 13.2771 5.7011 0.3239 32.9089 0.2508
                     https://subversion.xray.aps.anl.gov/pyGSAS/trunk/atmdata.py
                                                                          0.5805
                                                                           0.002
                                                                           0.002
                                https://subversion.xray.aps.anl.gov/pyGSAS/trunk
_computing_data_collection     ?
_computing_data_reduction     ?
_computing_structure_solution     ?
_computing_structure_refinement
;
GSAS-II (Toby & Von Dreele, 2013)
;
_computing_molecular_graphics     ?
_computing_publication_material     ?
_pd_calibration_special_details     ?
_pd_phase_name     Mg(H2C6H5O7)2
_pd_prep_cool_rate     ?
_pd_prep_pressure     ?
_pd_prep_temperature     ?
loop_
    _pd_meas_intensity_total
    _pd_proc_ls_weight
    _pd_proc_intensity_bkg_calc
    _pd_calc_intensity_total
    540.61542 0 0 0
    482.05043 0 0 0
    434.33475 0 0 0
    470.6213 0 0 0
    466.46438 0 0 0
    458.53197 0 0 0
    497.93066 0 0 0
    496.83444 0 0 0
    480.28483 0 0 0
    449.83842 0 0 0
    424.59718 0 0 0
    503.29118 0 0 0
    489.17985 0 0 0
    464.67507 0 0 0
    459.53112 0 0 0
    456.23153 0 0 0
    424.94878 0 0 0
    425.54692 0 0 0
    431.45713 0 0 0
    442.71778 0 0 0
    463.82513 0 0 0
    438.95373 0 0 0
    398.14823 0 0 0
    457.16384 0 0 0
    484.74401 0 0 0
    452.57055 0 0 0
    423.11237 0 0 0
    469.52467 0 0 0
    501.37149 0 0 0
    436.3897 0 0 0
    425.017 0 0 0
    409.35764 0 0 0
    442.27124 0 0 0
    392.61603 0 0 0
    417.16826 0 0 0
    448.13383 0 0 0
    456.59163 0 0 0
    445.33108 0 0 0
    427.80032 0 0 0
    426.69274 0 0 0
    463.10219 0 0 0
    413.50121 0 0 0
    423.53458 0 0 0
    429.23423 0 0 0
    427.95719 0 0 0
    430.65498 0 0 0
    414.87172 0 0 0
    435.24585 0 0 0
    435.47448 0 0 0
    409.1336 0 0 0
    400.62599 0 0 0
    412.31045 0 0 0
    402.77834 0 0 0
    430.19898 0 0 0
    425.65402 0 0 0
    436.57063 0 0 0
    403.9662 0 0 0
    369.81828 0 0 0
    371.01895 0 0 0
    421.2004 0 0 0
    408.21304 0 0 0
    383.94252 0 0 0
    385.57411 0 0 0
    355.48733 0 0 0
    369.87364 0 0 0
    403.19177 0 0 0
    384.85316 0 0 0
    433.38852 0 0 0
    390.85887 0 0 0
    384.31957 0 0 0
    407.68144 0 0 0
    348.12922 0 0 0
    357.96378 0 0 0
    390.42897 0 0 0
    396.35084 0 0 0
    454.02017 0 0 0
    395.06149 0 0 0
    350.12219 0 0 0
    351.0355 0 0 0
    407.05818 0 0 0
    413.92774 0 0 0
    424.06011 0 0 0
    386.43959 0 0 0
    360.75284 0 0 0
    400.47034 0 0 0
    352.96346 0 0 0
    339.24644 0 0 0
    389.24604 0 0 0
    436.02008 0 0 0
    373.04833 0 0 0
    390.22642 0 0 0
    324.45035 0 0 0
    328.31162 0 0 0
    347.15593 0 0 0
    376.33002 0 0 0
    391.61627 0 0 0
    354.47393 0 0 0
    336.28298 0 0 0
    368.9315 0 0 0
    400.65198 0 0 0
    354.3654 0 0 0
    352.27068 0 0 0
    366.04697 0 0 0
    357.01034 0 0 0
    392.4167 0 0 0
    382.41906 0 0 0
    379.23997 0 0 0
    375.89344 0 0 0
    374.92044 0 0 0
    376.6561 0 0 0
    369.36904 0 0 0
    372.39306 0 0 0
    340.91484 0 0 0
    388.1572 0 0 0
    366.00267 0 0 0
    345.77873 0 0 0
    346.40738 0 0 0
    338.51114 0 0 0
    343.24245 0 0 0
    347.63109 0 0 0
    346.73749 0 0 0
    342.30845 0 0 0
    354.58968 0 0 0
    334.062 0 0 0
    400.138 0 0 0
    357.27724 0 0 0
    312.03988 0 0 0
    325.10343 0 0 0
    309.37154 0 0 0
    335.02274 0 0 0
    352.97971 0 0 0
    331.81965 0 0 0
    328.52099 0 0 0
    370.70981 0 0 0
    384.07885 0 0 0
    380.39301 0 0 0
    357.13893 0 0 0
    330.15183 0 0 0
    334.35794 0 0 0
    315.4859 0 0 0
    342.70924 0 0 0
    334.81576 0 0 0
    371.57341 0 0 0
    325.36089 0 0 0
    353.238 0 0 0
    343.64362 0 0 0
    367.68955 0 0 0
    375.80025 0 0 0
    347.38429 0 0 0
    361.62923 0 0 0
    376.35615 0 0 0
    342.4463 0 0 0
    376.67229 0 0 0
    370.60751 0 0 0
    327.20047 0 0 0
    326.44188 0 0 0
    346.14269 0 0 0
    335.71802 0 0 0
    354.11282 0 0 0
    310.40751 0 0 0
    319.38078 0 0 0
    315.52335 0 0 0
    331.90765 0 0 0
    333.92083 0 0 0
    300.63239 0 0 0
    317.61737 0 0 0
    343.16498 0 0 0
    345.69802 0 0 0
    330.24348 0 0 0
    338.58971 0 0 0
    337.53392 0 0 0
    354.38967 0 0 0
    366.90069 0 0 0
    370.73396 0 0 0
    373.63209 0 0 0
    359.76359 0 0 0
    337.86983 0 0 0
    299.70609 0 0 0
    353.2692 0 0 0
    312.16967 0 0 0
    282.51794 0 0 0
    302.10162 0 0 0
    289.192 0 0 0
    345.49537 0 0 0
    348.75244 0 0 0
    319.95117 0 0 0
    342.53818 0 0 0
    323.94604 0 0 0
    336.10131 0 0 0
    335.84504 0 0 0
    291.86805 0 0 0
    301.10127 0 0 0
    374.34221 0 0 0
    352.35014 0 0 0
    338.25523 0 0 0
    362.08991 0 0 0
    331.2452 0 0 0
    332.98761 0 0 0
    317.25442 0 0 0
    307.82839 0 0 0
    303.03856 0 0 0
    319.68188 0 0 0
    304.75334 0 0 0
    318.27157 0 0 0
    358.85979 0 0 0
    325.82277 0 0 0
    312.34463 0 0 0
    335.61797 0 0 0
    315.27439 0 0 0
    319.02994 0 0 0
    315.66246 0 0 0
    350.23912 0 0 0
    318.14155 0 0 0
    305.19094 0 0 0
    334.66833 0 0 0
    317.91076 0 0 0
    304.19405 0 0 0
    267.73224 0 0 0
    362.46484 0 0 0
    351.07307 0 0 0
    317.39016 0 0 0
    314.36146 0 0 0
    306.69662 0 0 0
    278.30804 0 0 0
    339.30084 0 0 0
    357.23121 0 0 0
    283.28963 0 0 0
    306.81728 0 0 0
    316.3951 0 0 0
    336.95301 0 0 0
    308.90462 0 0 0
    309.62319 0 0 0
    375.41188 0 0 0
    319.05917 0 0 0
    369.66633 0 0 0
    311.47693 0 0 0
    331.16179 0 0 0
    324.87865 0 0 0
    329.87243 0 0 0
    323.51918 0 0 0
    344.72018 0 0 0
    328.18909 0 0 0
    309.45272 0 0 0
    271.0335 0 0 0
    307.21396 0 0 0
    285.14556 0 0 0
    307.54595 0 0 0
    306.2776 0 0 0
    337.5664 0 0 0
    328.58443 0 0 0
    328.62339 0 0 0
    306.59494 0 0 0
    311.27888 0 0 0
    346.68412 0 0 0
    337.20033 0 0 0
    351.82466 0 0 0
    342.45427 0 0 0
    300.39824 0 0 0
    283.68977 0 0 0
    303.4381 0 0 0
    309.48124 0 0 0
    318.73682 0 0 0
    309.77935 0 0 0
    302.87635 0 0 0
    318.21454 0 0 0
    306.07402 0 0 0
    313.25858 0 0 0
    309.59152 0 0 0
    316.2072 0 0 0
    320.6368 0 0 0
    328.63885 0 0 0
    325.17483 0 0 0
    315.05043 0 0 0
    282.09323 0 0 0
    307.73678 0 0 0
    299.45587 0 0 0
    302.31812 0 0 0
    316.62084 0 0 0
    303.9943 0 0 0
    309.35239 0 0 0
    264.08737 0 0 0
    321.46382 0 0 0
    307.55068 0 0 0
    278.55386 0 0 0
    313.07289 0 0 0
    287.24531 0 0 0
    279.95711 0 0 0
    313.929 0 0 0
    291.28064 0 0 0
    286.93385 0 0 0
    286.00858 0 0 0
    305.86109 0 0 0
    325.13959 0 0 0
    323.86551 0 0 0
    314.77407 0 0 0
    313.05073 0 0 0
    322.03626 0 0 0
    291.71762 0 0 0
    327.97768 0 0 0
    301.38098 0 0 0
    305.92374 0 0 0
    266.05451 0 0 0
    301.82503 0 0 0
    309.23146 0 0 0
    340.73573 0 0 0
    298.41524 0 0 0
    273.98819 0 0 0
    291.47181 0 0 0
    337.02371 0 0 0
    362.24097 0 0 0
    341.75231 0 0 0
    340.66104 0 0 0
    312.7408 0 0 0
    311.56855 0 0 0
    328.38792 0 0 0
    332.43956 0 0 0
    312.79447 0 0 0
    329.99231 0 0 0
    288.53031 0 0 0
    290.23732 0 0 0
    334.07094 0 0 0
    312.53506 0 0 0
    310.11005 0 0 0
    288.94181 0 0 0
    275.15011 0 0 0
    311.58827 0 0 0
    317.26588 0 0 0
    293.78852 0 0 0
    326.20486 0 0 0
    307.00462 0 0 0
    299.40167 0 0 0
    312.19249 0 0 0
    307.66751 0 0 0
    285.62065 0 0 0
    300.06935 0 0 0
    312.50929 0 0 0
    295.49352 0 0 0
    296.99107 0 0 0
    274.14235 0 0 0
    284.84436 0 0 0
    292.49577 0 0 0
    315.67175 0 0 0
    336.75959 0 0 0
    308.85308 0 0 0
    309.77725 0 0 0
    328.47388 0 0 0
    309.57493 0 0 0
    299.43491 0 0 0
    324.78631 0 0 0
    290.22013 0 0 0
    292.29029 0 0 0
    276.06232 0 0 0
    277.83002 0 0 0
    286.10321 0 0 0
    305.26728 0 0 0
    303.66392 0 0 0
    329.64375 0 0 0
    317.37226 0 0 0
    302.83158 0 0 0
    302.62363 0 0 0
    319.47213 0 0 0
    304.19427 0 0 0
    323.84932 0 0 0
    322.48027 0 0 0
    297.89321 0 0 0
    335.36228 0 0 0
    286.37203 0 0 0
    249.00528 0 0 0
    271.28526 0 0 0
    264.83751 0 0 0
    292.03217 0 0 0
    333.86874 0 0 0
    323.59229 0 0 0
    310.25828 0 0 0
    328.01246 0 0 0
    305.06296 0 0 0
    323.79058 0 0 0
    319.7949 0 0 0
    311.52126 0 0 0
    290.03675 0 0 0
    308.73909 0 0 0
    324.58459 0 0 0
    272.18255 0 0 0
    259.7834 0 0 0
    293.24233 0 0 0
    292.69495 0 0 0
    314.8424 0 0 0
    315.51699 0 0 0
    288.05482 0 0 0
    321.84156 0 0 0
    280.3999 0 0 0
    316.36506 0 0 0
    301.57442 0 0 0
    301.93671 0 0 0
    261.68215 0 0 0
    265.87775 0 0 0
    263.06132 0 0 0
    266.40927 0 0 0
    304.65158 0 0 0
    305.72223 0 0 0
    287.10638 0 0 0
    269.22046 0 0 0
    329.13968 0 0 0
    299.83091 0 0 0
    274.78975 0 0 0
    295.48159 0 0 0
    304.78624 0 0 0
    317.22249 0 0 0
    326.31114 0 0 0
    305.27596 0 0 0
    336.60129 0 0 0
    293.56181 0 0 0
    271.39022 0 0 0
    313.25782 0 0 0
    319.08049 0 0 0
    256.92406 0 0 0
    254.67624 0 0 0
    289.89436 0 0 0
    288.2074 0 0 0
    280.95356 0 0 0
    288.11975 0 0 0
    299.57282 0 0 0
    276.10285 0 0 0
    275.36883 0 0 0
    268.72823 0 0 0
    280.48554 0 0 0
    299.13335 0 0 0
    323.93426 0 0 0
    296.47798 0 0 0
    289.18883 0 0 0
    303.37568 0 0 0
    300.54847 0 0 0
    305.41694 0 0 0
    264.48859 0 0 0
    274.4659 0 0 0
    310.8626 0 0 0
    310.95259 0 0 0
    308.35572 0 0 0
    262.81267 0 0 0
    247.11984 0 0 0
    269.29489 0 0 0
    304.48869 0 0 0
    288.30437 0 0 0
    288.43452 0 0 0
    273.19951 0 0 0
    243.69981 0 0 0
    283.36256 0 0 0
    300.66617 0 0 0
    305.40916 0 0 0
    328.74164 0 0 0
    322.40054 0 0 0
    270.72924 0 0 0
    258.19706 0 0 0
    264.35175 0 0 0
    257.22267 0 0 0
    245.06852 0 0 0
    260.55637 0 0 0
    262.96685 0 0 0
    252.13624 0 0 0
    258.99558 0 0 0
    291.19898 0 0 0
    290.95503 0 0 0
    242.8628 0 0 0
    268.64212 0 0 0
    272.03265 0 0 0
    250.19183 0 0 0
    289.33413 0 0 0
    272.75148 0 0 0
    268.2012 0 0 0
    271.2104 0 0 0
    297.8302 0 0 0
    320.63443 0 0 0
    287.04767 0 0 0
    272.25554 0 0 0
    288.2968 0 0 0
    284.6269 0 0 0
    268.31352 0 0 0
    294.91842 0 0 0
    283.10368 0 0 0
    253.4312 0 0 0
    232.73566 0 0 0
    209.77859 0 0 0
    246.02704 0 0 0
    254.85075 0 0 0
    293.89808 0 0 0
    274.93187 0 0 0
    276.07187 0 0 0
    278.46994 0 0 0
    264.88974 0 0 0
    312.53772 0 0 0
    265.01457 0 0 0
    297.06867 0 0 0
    263.16657 0 0 0
    235.30802 0 0 0
    255.63282 0 0 0
    258.87623 0 0 0
    242.53055 0 0 0
    255.3557 0 0 0
    267.85309 0 0 0
    260.54623 0 0 0
    262.81841 0 0 0
    268.7786 0 0 0
    253.61927 0 0 0
    247.83603 0 0 0
    236.69412 0 0 0
    264.92618 0 0 0
    267.86229 0 0 0
    265.5481 0 0 0
    275.59264 0 0 0
    252.45976 0 0 0
    247.04528 0 0 0
    275.58326 0 0 0
    232.46625 0 0 0
    264.59845 0 0 0
    256.89369 0 0 0
    293.05728 0 0 0
    252.86183 0 0 0
    253.13893 0 0 0
    252.98047 0 0 0
    270.77683 0 0 0
    251.14105 0 0 0
    244.81992 0 0 0
    239.768 0 0 0
    237.19695 0 0 0
    237.683 0 0 0
    294.60934 0 0 0
    279.01749 0 0 0
    302.73927 0 0 0
    261.38242 0 0 0
    290.04118 0 0 0
    268.34981 0 0 0
    253.18067 0 0 0
    265.99862 0 0 0
    278.52743 0 0 0
    281.10554 0 0 0
    266.79091 0 0 0
    255.38193 0 0 0
    239.59762 0 0 0
    232.08421 0 0 0
    268.27252 0 0 0
    255.62449 0 0 0
    238.72574 0 0 0
    240.25428 0 0 0
    284.20863 0 0 0
    265.47524 0 0 0
    265.07103 0 0 0
    282.65299 0 0 0
    272.00472 0 0 0
    240.8036 0 0 0
    241.13241 0 0 0
    244.85435 0 0 0
    222.17119 0 0 0
    219.52554 0 0 0
    221.42431 0 0 0
    237.3315 0 0 0
    243.23442 0 0 0
    210.19991 0 0 0
    257.51252 0 0 0
    272.81547 0 0 0
    243.16784 0 0 0
    238.94556 0 0 0
    212.65988 0 0 0
    219.85459 0 0 0
    243.30532 0 0 0
    253.48557 0 0 0
    249.61159 0 0 0
    237.90921 0 0 0
    235.35544 0 0 0
    235.02516 0 0 0
    210.11232 0 0 0
    227.74262 0 0 0
    242.29993 0 0 0
    241.23241 0 0 0
    240.04004 0 0 0
    217.85643 0 0 0
    244.77662 0 0 0
    247.44909 0 0 0
    243.00751 0 0 0
    201.80354 0 0 0
    231.91518 0 0 0
    261.11158 0 0 0
    252.98916 0 0 0
    248.98176 0 0 0
    235.75057 0 0 0
    221.41947 0 0 0
    265.71597 0 0 0
    267.13855 0 0 0
    259.97502 0 0 0
    257.15212 0 0 0
    226.49409 0 0 0
    242.65936 0 0 0
    252.13657 0 0 0
    261.16785 0 0 0
    236.11862 0 0 0
    221.4103 0 0 0
    212.3104 0 0 0
    229.88357 0 0 0
    237.76505 0 0 0
    244.61116 0 0 0
    237.79417 0 0 0
    220.01213 0 0 0
    214.71289 0 0 0
    239.07367 0 0 0
    259.27679 0 0 0
    232.86418 0 0 0
    243.03289 0 0 0
    227.555 0 0 0
    214.83279 0 0 0
    217.77081 0 0 0
    225.53338 0 0 0
    229.05914 0 0 0
    249.31737 0 0 0
    244.43568 0 0 0
    244.53683 0 0 0
    246.55147 0 0 0
    208.50999 0 0 0
    263.15446 0 0 0
    232.97812 0 0 0
    231.10872 0 0 0
    245.62748 0 0 0
    248.05676 0 0 0
    246.9109 0 0 0
    237.04945 0 0 0
    225.0429 0 0 0
    217.84997 0 0 0
    235.69432 0 0 0
    219.65886 0 0 0
    236.09355 0 0 0
    261.0083 0 0 0
    260.60487 0 0 0
    268.92074 0 0 0
    240.79695 0 0 0
    269.07976 0 0 0
    270.71265 0 0 0
    229.72566 0 0 0
    215.63387 0 0 0
    222.08092 0 0 0
    233.91292 0 0 0
    226.01808 0 0 0
    216.18537 0 0 0
    202.08313 0 0 0
    223.1679 0 0 0
    238.70417 0 0 0
    228.33034 0 0 0
    202.53441 0 0 0
    232.8339 0 0 0
    230.37931 0 0 0
    221.07223 0 0 0
    235.27755 0 0 0
    238.62543 0 0 0
    235.95508 0 0 0
    221.97722 0 0 0
    208.59729 0 0 0
    208.46574 0 0 0
    207.84921 0 0 0
    193.8727 0 0 0
    215.31267 0 0 0
    244.41259 0 0 0
    244.08877 0 0 0
    228.51206 0 0 0
    223.96113 0 0 0
    221.55135 0 0 0
    247.00501 0 0 0
    210.75122 0 0 0
    218.55025 0 0 0
    248.43583 0 0 0
    204.532 0 0 0
    226.9957 0 0 0
    239.18136 0 0 0
    244.48997 0 0 0
    230.36095 0 0 0
    204.50766 0 0 0
    213.8944 0 0 0
    231.24742 0 0 0
    212.57704 0 0 0
    230.02961 0 0 0
    207.99549 0 0 0
    183.24245 0 0 0
    208.64637 0 0 0
    202.61967 0 0 0
    200.48081 0 0 0
    207.67186 0 0 0
    220.0428 0 0 0
    224.58977 0 0 0
    229.00307 0 0 0
    221.72405 0 0 0
    196.4451 0 0 0
    212.46069 0 0 0
    245.11826 0 0 0
    239.00168 0 0 0
    237.2109 0 0 0
    238.14232 0 0 0
    222.18969 0 0 0
    190.95221 0 0 0
    203.17999 0 0 0
    231.58372 0 0 0
    253.57119 0 0 0
    239.01094 0 0 0
    215.50157 0 0 0
    245.35089 0 0 0
    228.51887 0 0 0
    230.92948 0 0 0
    223.14941 0 0 0
    221.95382 0 0 0
    201.10891 0 0 0
    188.64972 0 0 0
    217.25959 0 0 0
    253.29831 0 0 0
    222.03997 0 0 0
    217.18664 0 0 0
    229.98513 0 0 0
    206.20832 0 0 0
    208.60008 0 0 0
    237.0095 0 0 0
    245.4491 0 0 0
    224.82938 0 0 0
    240.80338 0 0 0
    217.42952 0 0 0
    180.26023 0 0 0
    213.07492 0 0 0
    207.22129 0 0 0
    229.56482 0 0 0
    208.18456 0 0 0
    232.85512 0 0 0
    190.1252 0 0 0
    212.41589 0 0 0
    211.57223 0 0 0
    232.06062 0 0 0
    216.42775 0 0 0
    248.20842 0 0 0
    206.85155 0 0 0
    211.72557 0 0 0
    217.98911 0 0 0
    228.74047 0 0 0
    241.91271 0 0 0
    194.66214 0 0 0
    202.86389 0 0 0
    165.18684 0 0 0
    184.39083 0 0 0
    229.86498 0 0 0
    221.24845 0 0 0
    201.8208 0 0 0
    229.87771 0 0 0
    227.11789 0 0 0
    247.5474 0 0 0
    206.63872 0 0 0
    233.9264 0 0 0
    211.04316 0 0 0
    249.37894 0 0 0
    230.90978 0 0 0
    199.49496 0 0 0
    199.52829 0 0 0
    202.5648 0 0 0
    217.75718 0 0 0
    196.54147 0 0 0
    204.50796 0 0 0
    209.2333 0 0 0
    217.36996 0 0 0
    189.09021 0 0 0
    213.43486 0 0 0
    203.1739 0 0 0
    200.01687 0 0 0
    217.77722 0 0 0
    230.13072 0 0 0
    240.62348 0 0 0
    219.53005 0 0 0
    204.05654 0 0 0
    214.08091 0 0 0
    227.42626 0 0 0
    199.71468 0 0 0
    194.88513 0 0 0
    206.67433 0 0 0
    171.34436 0 0 0
    184.94826 0 0 0
    211.62441 0 0 0
    172.92687 0 0 0
    176.62416 0 0 0
    204.104 0 0 0
    193.42484 0 0 0
    232.25658 0 0 0
    189.95015 0 0 0
    167.04717 0 0 0
    178.49672 0 0 0
    200.62427 0 0 0
    198.10506 0 0 0
    224.54404 0 0 0
    201.61261 0 0 0
    216.08083 0 0 0
    189.36868 0 0 0
    202.78928 0 0 0
    209.36351 0 0 0
    209.6705 0 0 0
    201.65626 0 0 0
    226.06319 0 0 0
    214.36354 0 0 0
    195.08014 0 0 0
    173.1696 0 0 0
    191.13673 0 0 0
    180.48457 0 0 0
    201.38585 0 0 0
    207.56728 0 0 0
    203.71397 0 0 0
    190.22569 0 0 0
    184.92769 0 0 0
    227.18628 0 0 0
    230.41684 0 0 0
    219.56006 0 0 0
    202.51861 0 0 0
    193.65551 0 0 0
    206.08954 0 0 0
    188.88838 0 0 0
    184.72056 0 0 0
    204.14901 0 0 0
    193.3251 0 0 0
    223.97772 0 0 0
    210.41246 0 0 0
    221.98155 0 0 0
    227.21353 0 0 0
    233.86202 0 0 0
    213.39667 0 0 0
    210.76686 0 0 0
    165.73576 0 0 0
    176.17101 0 0 0
    214.79248 0 0 0
    226.80459 0 0 0
    197.41599 0 0 0
    202.2843 0 0 0
    200.69065 0 0 0
    198.32817 0 0 0
    198.81256 0 0 0
    200.328 0 0 0
    202.4183 0 0 0
    210.8343 0 0 0
    198.06629 0 0 0
    193.08816 0 0 0
    205.97907 0 0 0
    196.9851 0 0 0
    176.01389 0 0 0
    185.76037 0 0 0
    195.79983 0 0 0
    210.17358 0 0 0
    205.51625 0 0 0
    172.52913 0 0 0
    189.807 0 0 0
    224.77547 0 0 0
    216.32729 0 0 0
    199.70212 0 0 0
    195.71674 0 0 0
    196.40219 0 0 0
    186.67703 0 0 0
    198.60309 0 0 0
    204.81281 0 0 0
    193.98519 0 0 0
    177.46556 0 0 0
    195.31995 0 0 0
    198.28659 0 0 0
    211.85045 0 0 0
    199.08327 0 0 0
    217.71482 0 0 0
    189.06995 0 0 0
    194.04565 0 0 0
    205.24502 0 0 0
    218.35636 0 0 0
    211.5773 0 0 0
    206.48816 0 0 0
    195.59832 0 0 0
    184.20061 0 0 0
    201.65391 0 0 0
    192.78873 0 0 0
    193.91897 0 0 0
    178.75433 0 0 0
    211.33122 0 0 0
    215.34398 0 0 0
    203.11121 0 0 0
    177.17433 0 0 0
    212.60229 0 0 0
    206.61697 0 0 0
    194.93836 0 0 0
    198.9641 0 0 0
    197.41633 0 0 0
    223.41863 0 0 0
    210.76912 0 0 0
    200.86142 0 0 0
    191.25338 0 0 0
    167.08098 0 0 0
    183.55381 0 0 0
    178.26629 0 0 0
    222.31594 0 0 0
    235.5249 0 0 0
    202.7824 0 0 0
    214.29931 0 0 0
    191.51033 0 0 0
    182.12305 0 0 0
    207.1894 0 0 0
    187.29666 0 0 0
    211.39171 0 0 0
    197.50149 0 0 0
    193.42677 0 0 0
    188.93072 0 0 0
    216.1833 0 0 0
    190.64097 0 0 0
    213.34738 0 0 0
    194.68456 0 0 0
    192.04866 0 0 0
    184.57388 0 0 0
    193.68522 0 0 0
    223.84168 0 0 0
    195.23794 0 0 0
    203.73903 0 0 0
    196.14672 0 0 0
    176.31675 0 0 0
    181.67378 0 0 0
    195.08712 0 0 0
    203.71985 0 0 0
    243.28615 0 0 0
    214.57911 0 0 0
    216.94548 0 0 0
    220.44815 0 0 0
    194.54677 0 0 0
    176.78185 0 0 0
    214.38296 0 0 0
    212.32446 0 0 0
    195.33782 0 0 0
    194.23938 0 0 0
    186.0764 0 0 0
    200.05232 0 0 0
    196.72157 0 0 0
    197.65403 0 0 0
    197.86616 0 0 0
    217.43081 0 0 0
    210.75073 0 0 0
    218.90231 0 0 0
    195.48535 0 0 0
    193.06647 0 0 0
    211.58541 0 0 0
    215.42199 0 0 0
    221.94797 0 0 0
    185.28031 0 0 0
    188.054 0 0 0
    192.84427 0 0 0
    217.89123 0 0 0
    188.76246 0 0 0
    176.52295 0 0 0
    202.32552 0 0 0
    180.55337 0 0 0
    208.95566 0 0 0
    200.62856 0 0 0
    200.39828 0 0 0
    212.96799 0 0 0
    224.11225 0 0 0
    200.45335 0 0 0
    197.06709 0 0 0
    199.8115 0 0 0
    199.25 0 0 0
    205.20471 0 0 0
    211.96555 0 0 0
    219.60693 0 0 0
    186.97534 0 0 0
    211.83801 0 0 0
    227.24361 0 0 0
    207.90881 0 0 0
    208.23857 0 0 0
    183.47216 0 0 0
    195.44025 0 0 0
    201.23896 0 0 0
    198.21562 0 0 0
    217.74719 0 0 0
    193.86438 0 0 0
    210.42606 0 0 0
    199.81783 0 0 0
    187.11753 0 0 0
    194.19453 0 0 0
    202.41412 0 0 0
    199.90558 0 0 0
    182.3815 0 0 0
    212.36868 0 0 0
    190.36461 0 0 0
    200.27073 0 0 0
    231.95176 0 0 0
    224.62802 0 0 0
    194.27588 0 0 0
    202.63648 0 0 0
    188.29964 0 0 0
    197.37556 0 0 0
    183.806 0 0 0
    217.71313 0 0 0
    200.36025 0 0 0
    207.93398 0 0 0
    222.12247 0 0 0
    228.746 0 0 0
    233.15497 0 0 0
    243.73328 0 0 0
    221.15402 0 0 0
    216.80976 0 0 0
    227.25074 0 0 0
    186.7918 0 0 0
    200.74691 0 0 0
    186.9031 0 0 0
    213.38458 0 0 0
    197.15461 0 0 0
    196.33928 0 0 0
    180.94662 0 0 0
    219.42118 0 0 0
    217.87639 0 0 0
    215.43034 0 0 0
    216.63401 0 0 0
    220.64244 0 0 0
    214.3862 0 0 0
    195.13023 0 0 0
    205.79615 0 0 0
    198.25584 0 0 0
    230.21375 0 0 0
    206.67237 0 0 0
    218.04139 0 0 0
    203.25237 0 0 0
    213.35249 0 0 0
    187.13281 0 0 0
    208.63189 0 0 0
    217.56573 0 0 0
    206.50809 0 0 0
    225.92907 0 0 0
    203.19823 0 0 0
    185.31919 0 0 0
    185.19207 0 0 0
    211.29634 0 0 0
    204.53462 0 0 0
    204.84188 0 0 0
    219.28305 0 0 0
    217.04094 0 0 0
    202.10029 0 0 0
    251.46573 0 0 0
    209.58603 0 0 0
    210.02774 0 0 0
    198.92605 0 0 0
    200.08728 0 0 0
    210.74016 0 0 0
    220.73823 0 0 0
    235.57404 0 0 0
    192.15319 0 0 0
    193.99773 0 0 0
    211.78255 0 0 0
    241.30349 0 0 0
    214.74235 0 0 0
    215.99026 0 0 0
    198.31571 0 0 0
    223.47735 0 0 0
    187.25997 0 0 0
    216.34382 0 0 0
    219.9219 0 0 0
    225.8454 0 0 0
    208.3809 0 0 0
    186.65187 0 0 0
    229.64527 0 0 0
    184.00456 0 0 0
    221.75241 0 0 0
    222.99065 0 0 0
    229.33933 0 0 0
    219.51987 0 0 0
    211.88147 0 0 0
    206.75054 0 0 0
    173.10962 0 0 0
    196.20728 0 0 0
    220.18289 0 0 0
    236.41717 0 0 0
    213.47034 0 0 0
    215.49593 0 0 0
    226.1699 0 0 0
    210.52961 0 0 0
    211.5986 0 0 0
    223.87477 0 0 0
    208.98067 0 0 0
    192.17197 0 0 0
    205.13502 0 0 0
    209.62899 0 0 0
    241.56366 0 0 0
    208.0151 0 0 0
    177.63944 0 0 0
    187.38855 0 0 0
    190.20768 0 0 0
    197.90422 0 0 0
    203.3432 0 0 0
    194.44051 0 0 0
    228.16577 0 0 0
    204.93745 0 0 0
    178.79055 0 0 0
    181.67669 0 0 0
    206.5315 0 0 0
    162.6662 0 0 0
    176.55187 0 0 0
    190.76137 0 0 0
    193.05526 0 0 0
    159.30645 0 0 0
    177.08176 0 0 0
    220.439 0 0 0
    188.1137 0 0 0
    202.83121 0 0 0
    207.93278 0 0 0
    219.75218 0 0 0
    212.31531 0 0 0
    171.56392 0 0 0
    169.16676 0 0 0
    202.20735 0 0 0
    199.44285 0 0 0
    185.92885 0 0 0
    220.88923 0 0 0
    199.43141 0 0 0
    165.02168 0 0 0
    187.18061 0 0 0
    189.60021 0 0 0
    223.58163 0 0 0
    220.64693 0 0 0
    176.35767 0 0 0
    205.48309 0 0 0
    194.84733 0 0 0
    192.92399 0 0 0
    195.41466 0 0 0
    194.93089 0 0 0
    173.40502 0 0 0
    180.9733 0 0 0
    168.07867 0 0 0
    162.45805 0 0 0
    176.41797 0 0 0
    185.1229 0 0 0
    188.96506 0 0 0
    174.19825 0 0 0
    203.93157 0 0 0
    205.21412 0 0 0
    181.05593 0 0 0
    154.47074 0 0 0
    179.50243 0 0 0
    150.2274 0 0 0
    167.40235 0 0 0
    169.10584 0 0 0
    167.55134 0 0 0
    181.48129 0 0 0
    242.17801 0 0 0
    200.4891 0 0 0
    160.35209 0 0 0
    182.50007 0 0 0
    192.53938 0 0 0
    195.98734 0 0 0
    185.77849 0 0 0
    193.14502 0 0 0
    191.85906 0 0 0
    182.0973 0 0 0
    193.41669 0 0 0
    182.05577 0 0 0
    191.49563 0 0 0
    187.79557 0 0 0
    168.28247 0 0 0
    185.17654 0 0 0
    201.71579 0 0 0
    217.76417 0 0 0
    201.8611 0 0 0
    211.94631 0 0 0
    190.56623 0 0 0
    187.07864 0 0 0
    174.48105 0 0 0
    158.45413 0 0 0
    168.78942 0 0 0
    173.13568 0 0 0
    169.35238 0 0 0
    163.054 0 0 0
    184.78374 0 0 0
    213.83441 0 0 0
    178.9846 0 0 0
    185.28966 0 0 0
    200.07423 0 0 0
    174.38021 0 0 0
    162.05977 0 0 0
    156.92891 0 0 0
    158.19648 0 0 0
    135.07038 0 0 0
    152.31298 0 0 0
    159.83681 0 0 0
    166.29433 0 0 0
    189.23786 0 0 0
    200.66004 0 0 0
    197.92876 0 0 0
    177.21151 0 0 0
    166.80877 0 0 0
    161.50629 0 0 0
    151.20658 0 0 0
    175.7373 0 0 0
    191.47989 0 0 0
    199.44926 0 0 0
    182.3146 0 0 0
    212.38527 0 0 0
    174.69201 0 0 0
    144.09167 0 0 0
    205.58308 0 0 0
    180.66431 0 0 0
    173.18684 0 0 0
    161.85441 0 0 0
    192.64973 0 0 0
    188.20894 0 0 0
    148.09408 0 0 0
    144.47894 0 0 0
    178.38638 0 0 0
    198.3452 0 0 0
    156.14004 0 0 0
    146.76361 0 0 0
    221.32207 0 0 0
    196.34703 0 0 0
    159.19113 0 0 0
    158.4979 0 0 0
    155.0929 0 0 0
    153.57409 0 0 0
    168.44328 0 0 0
    171.33049 0 0 0
    180.03642 0 0 0
    173.90416 0 0 0
    161.66339 0 0 0
    149.34016 0 0 0
    177.14518 0 0 0
    191.79177 0 0 0
    161.863 0 0 0
    164.21972 0 0 0
    174.41576 0 0 0
    180.47061 0 0 0
    189.25552 0 0 0
    145.50079 0 0 0
    159.18191 0 0 0
    187.04254 0 0 0
    159.7514 0 0 0
    156.81868 0 0 0
    142.54007 0 0 0
    133.52593 0 0 0
    173.3419 0 0 0
    168.10842 0 0 0
    160.57936 0 0 0
    181.66511 0 0 0
    190.29469 0 0 0
    157.87198 0 0 0
    166.67097 0 0 0
    185.99868 0 0 0
    201.33159 0 0 0
    163.9104 0 0 0
    177.41173 0 0 0
    163.57142 0 0 0
    155.45294 0 0 0
    142.69171 0 0 0
    153.82796 0 0 0
    186.03742 0 0 0
    196.02513 0 0 0
    151.14103 0 0 0
    169.60868 0 0 0
    157.54505 0 0 0
    179.01152 0 0 0
    183.61087 0 0 0
    170.14577 0 0 0
    168.17856 0 0 0
    164.10424 0 0 0
    174.39639 0 0 0
    161.66387 0 0 0
    170.71584 0 0 0
    182.17217 0 0 0
    205.44017 0 0 0
    175.89565 0 0 0
    144.02481 0 0 0
    168.56503 0 0 0
    170.2187 0 0 0
    149.64016 0 0 0
    160.91357 0 0 0
    170.84371 0 0 0
    160.31808 0 0 0
    142.86204 0 0 0
    135.23859 0 0 0
    156.3981 0 0 0
    160.77718 0 0 0
    153.04395 0 0 0
    147.98351 0 0 0
    165.83765 0 0 0
    160.4373 0 0 0
    175.19241 0 0 0
    151.12998 0 0 0
    141.8049 0 0 0
    132.54709 0 0 0
    169.93112 0 0 0
    136.74359 0 0 0
    135.83264 0 0 0
    166.92185 0 0 0
    127.05747 0 0 0
    131.16093 0 0 0
    145.76563 0 0 0
    151.45098 0 0 0
    154.65714 0 0 0
    124.97332 0 0 0
    156.71111 0 0 0
    156.80741 0 0 0
    132.72671 0 0 0
    162.85567 0 0 0
    151.49335 0 0 0
    139.36009 0 0 0
    118.88979 0 0 0
    121.87818 0 0 0
    171.76193 0 0 0
    153.34 0 0 0
    143.66251 0 0 0
    152.20132 0 0 0
    169.95323 0 0 0
    152.44567 0 0 0
    175.21377 0 0 0
    182.31076 0 0 0
    173.64036 0 0 0
    129.31588 0 0 0
    151.43901 0 0 0
    156.42715 0 0 0
    165.05851 0 0 0
    162.83794 0 0 0
    122.73807 0 0 0
    125.21505 0 0 0
    171.18084 0 0 0
    140.2764 0 0 0
    147.91506 0 0 0
    151.77164 0 0 0
    143.60045 0 0 0
    162.79879 0 0 0
    144.5272 0 0 0
    158.3827 0 0 0
    133.4342 0 0 0
    135.90725 0 0 0
    162.7169 0 0 0
    140.67572 0 0 0
    158.85676 0 0 0
    166.01643 0 0 0
    150.51346 0 0 0
    172.47482 0 0 0
    147.37445 0 0 0
    161.93793 0 0 0
    153.02695 0 0 0
    176.47682 0 0 0
    163.09309 0 0 0
    167.09597 0 0 0
    162.54794 0 0 0
    178.28763 0 0 0
    119.06643 0 0 0
    166.71689 0 0 0
    192.60378 0 0 0
    141.04175 0 0 0
    149.33345 0 0 0
    157.57571 0 0 0
    147.90261 0 0 0
    155.48084 0 0 0
    150.33764 0 0 0
    134.73048 0 0 0
    160.96636 0 0 0
    145.48456 0 0 0
    128.51764 0 0 0
    156.72371 0 0 0
    146.87337 0 0 0
    140.82734 0 0 0
    138.78468 0 0 0
    136.24425 0 0 0
    156.8933 0 0 0
    164.53199 0 0 0
    159.91942 0 0 0
    134.00585 0 0 0
    147.97233 0 0 0
    146.60688 0 0 0
    184.82142 0 0 0
    139.91262 0 0 0
    148.48044 0 0 0
    183.43201 0 0 0
    166.09385 0 0 0
    155.85349 0 0 0
    145.53254 0 0 0
    167.09357 0 0 0
    161.6347 0 0 0
    151.48404 0 0 0
    171.14649 0 0 0
    172.94722 0 0 0
    164.72691 0 0 0
    164.65704 0 0 0
    139.38978 0 0 0
    125.44708 0 0 0
    134.92857 0 0 0
    115.88386 0 0 0
    124.30316 0 0 0
    141.52038 0 0 0
    144.37372 0 0 0
    156.24628 0 0 0
    166.53653 0 0 0
    134.68978 0 0 0
    135.48229 0 0 0
    142.35605 0 0 0
    147.33533 0 0 0
    162.28036 0 0 0
    162.553 0 0 0
    142.25902 0 0 0
    138.42635 0 0 0
    134.65503 0 0 0
    143.71991 0 0 0
    142.49982 0 0 0
    143.15621 0 0 0
    133.88016 0 0 0
    144.04637 0 0 0
    156.05515 0 0 0
    158.73082 0 0 0
    157.53701 0 0 0
    119.79781 0.00394064 117.29756 124.97564
    133.08017 0.00352959 117.29003 125.06895
    126.38657 0.00363575 117.2825 125.16428
    113.68176 0.00412325 117.27497 125.26169
    156.31853 0.00301948 117.26744 125.36124
    148.54324 0.00314004 117.25992 125.46298
    142.55296 0.00323907 117.25239 125.56699
    162.4412 0.00288483 117.24487 125.67332
    172.94449 0.0026784 117.23734 125.78203
    176.68819 0.00262797 117.22982 125.8932
    154.80855 0.00299059 117.2223 126.00687
    150.19158 0.00306607 117.21477 126.12316
    138.13637 0.00341367 117.20725 126.24213
    176.33128 0.00265486 117.19973 126.36381
    154.77356 0.00300495 117.19221 126.48835
    166.83843 0.00280923 117.1847 126.61578
    143.03004 0.0032702 117.17718 126.74622
    139.1812 0.00336533 117.16966 126.87975
    128.72852 0.00362421 117.16214 127.01644
    128.89003 0.00359823 117.15463 127.15643
    163.33261 0.00284564 117.14712 127.29978
    157.69124 0.00294378 117.1396 127.44663
    147.24684 0.00315728 117.13209 127.59707
    143.04194 0.00325008 117.12458 127.75119
    163.17853 0.00284007 117.11707 127.90915
    166.29773 0.00281358 117.10956 128.07102
    151.46179 0.00308481 117.10205 128.23699
    164.4526 0.0028774 117.09454 128.40716
    156.24879 0.00297911 117.08703 128.58164
    147.17694 0.00313307 117.07952 128.76062
    132.58741 0.00350388 117.07202 128.9442
    159.29131 0.00291353 117.06451 129.13259
    142.95217 0.00326591 117.05701 129.32593
    135.03335 0.00351348 117.0495 129.52434
    126.79382 0.00370018 117.042 129.72807
    122.40233 0.00381553 117.0345 129.93724
    141.66332 0.00324957 117.027 130.1521
    144.57778 0.00319297 117.0195 130.37282
    107.37587 0.00441624 117.012 130.59957
    154.38484 0.00305218 117.0045 130.83264
    122.60588 0.00383818 116.997 131.07219
    160.70705 0.00292239 116.9895 131.31852
    132.94855 0.00352862 116.982 131.57186
    135.27167 0.00346267 116.97451 131.83241
    129.20224 0.00365572 116.96701 132.10053
    148.88864 0.00315135 116.95952 132.37642
    149.46248 0.00313122 116.95203 132.66048
    155.82457 0.00297541 116.94453 132.95296
    184.03805 0.00252124 116.93704 133.25415
    174.33985 0.0026706 116.92955 133.56449
    171.5313 0.002717 116.92206 133.88424
    170.74891 0.00271277 116.91457 134.21389
    147.1621 0.00319123 116.90708 134.55378
    141.52364 0.00326948 116.8996 134.90427
    135.55917 0.00340787 116.89211 135.26593
    157.35474 0.00293807 116.88462 135.6391
    151.62251 0.00308688 116.87714 136.02438
    183.74357 0.00253392 116.86966 136.42224
    170.74284 0.00273365 116.86217 136.83315
    163.3187 0.00286031 116.85469 137.25781
    144.81963 0.00321899 116.84721 137.69669
    151.74225 0.0030807 116.83973 138.15058
    144.01573 0.00324405 116.83225 138.62007
    130.05398 0.00363284 116.82477 139.1058
    164.01477 0.00286335 116.81729 139.60868
    166.67883 0.00279788 116.80981 140.12935
    168.6441 0.00274302 116.80233 140.66881
    162.59617 0.00285875 116.79486 141.22788
    191.05649 0.00242941 116.78738 141.80742
    151.12374 0.00307912 116.77991 142.40862
    138.53316 0.00334295 116.77244 143.03235
    157.11622 0.00295454 116.76496 143.67995
    169.80499 0.00275705 116.75749 144.35254
    169.93873 0.00272323 116.75002 145.05129
    188.78544 0.00245187 116.74255 145.77778
    177.02282 0.00262209 116.73508 146.53326
    182.20788 0.00255578 116.72761 147.31952
    164.9131 0.00282565 116.72014 148.1381
    167.84154 0.00278468 116.71268 148.99067
    174.57281 0.00267856 116.70521 149.87937
    168.28025 0.00278227 116.69775 150.80597
    157.58471 0.00296563 116.69028 151.77296
    168.71004 0.00277078 116.68282 152.78252
    156.28223 0.00296929 116.67536 153.83702
    163.32193 0.00284831 116.66789 154.93947
    181.03418 0.00256766 116.66043 156.09246
    167.65093 0.00276291 116.65297 157.29947
    205.56827 0.00224949 116.64551 158.56371
    186.23268 0.0024833 116.63805 159.88862
    167.9069 0.00277172 116.6306 161.27857
    177.70581 0.00260758 116.62314 162.73738
    166.01759 0.00280584 116.61568 164.27013
    183.28643 0.00254541 116.60823 165.88163
    179.55942 0.00262267 116.60077 167.57708
    180.57362 0.00260044 116.59332 169.36292
    190.40297 0.00243453 116.58587 171.24507
    201.28193 0.00232198 116.57842 173.23116
    188.32814 0.002482 116.57096 175.32863
    198.96831 0.00233787 116.56351 177.54558
    193.26365 0.00241166 116.55607 179.89191
    210.96462 0.00273338 116.54862 182.37711
    214.10109 0.00269884 116.54117 185.01309
    199.74986 0.00289134 116.53372 187.81181
    230.17801 0.00249809 116.52628 190.78641
    231.9323 0.00248389 116.51883 193.95287
    243.25849 0.00236974 116.51139 197.32692
    246.51901 0.00234278 116.50394 200.92813
    244.79577 0.00235089 116.4965 204.77665
    290.34695 0.00197825 116.48906 208.89494
    244.16472 0.00236337 116.48162 213.31001
    220.60303 0.00260264 116.47418 218.0495
    269.55968 0.00214508 116.46674 223.14739
    291.03097 0.00197654 116.4593 228.63973
    264.40798 0.00218819 116.45186 234.56711
    284.64301 0.00203478 116.44443 240.97852
    294.14489 0.0019686 116.43699 247.92557
    293.89133 0.00195294 116.42955 255.47172
    322.24965 0.00178628 116.42212 263.68618
    314.26588 0.0018357 116.41469 272.64828
    363.6017 0.00158649 116.40725 282.45416
    361.23329 0.00159228 116.39982 293.20892
    396.85193 0.00145589 116.39239 305.04194
    457.07375 0.00125651 116.38496 318.09917
    430.28012 0.00133632 116.37753 332.55166
    442.13779 0.0013024 116.3701 348.60895
    486.61852 0.00118301 116.36268 366.50975
    525.20393 0.00109282 116.35525 386.55084
    570.17808 0.00100413 116.34782 409.08016
    552.76217 0.00104206 116.3404 434.51815
    605.87268 0.00095151 116.33297 463.39062
    756.35637 0.00076167 116.32555 496.32511
    726.6431 0.00078913 116.31813 534.12123
    814.3801 0.00070265 116.31071 577.76334
    882.82309 0.00064943 116.30329 628.49941
    1051.56206 0.00054732 116.29587 687.97695
    1156.89805 0.0004967 116.28845 758.38018
    1330.04325 0.00043128 116.28103 842.90427
    1524.99377 0.00037582 116.27361 946.53465
    1816.26705 0.00031536 116.2662 1077.83832
    2022.51916 0.00028344 116.25878 1252.4417
    2479.94567 0.0002314 116.25137 1498.61896
    2995.8554 0.00019127 116.24395 1865.61862
    3674.11419 0.00015578 116.23654 2431.86965
    4619.68848 0.00012399 116.22913 3308.58835
    6106.28945 0.00009387 116.22172 4631.22773
    7594.72993 0.00007534 116.21431 6529.26972
    9477.16569 0.0000604 116.2069 9077.60959
    11705.77225 0.00004886 116.19949 12229.7942
    14053.88084 0.00004074 116.19208 15744.6097
    16286.25684 0.00003521 116.18467 19103.99358
    17810.01791 0.00003222 116.17727 21477.75835
    18404.12913 0.00003121 116.16986 22007.43915
    17920.58884 0.00003209 116.16246 20463.01451
    16544.59791 0.00003481 116.15505 17474.17388
    13863.77729 0.00004175 116.14765 13950.77176
    11057.71595 0.00005244 116.14025 10573.73977
    8309.58904 0.00006993 116.13285 7710.09746
    6034.98939 0.00009607 116.12545 5493.0626
    4675.14651 0.00012399 116.11805 3899.55096
    3551.62253 0.00016321 116.11065 2819.29788
    3014.48787 0.00019185 116.10325 2115.05485
    2404.3905 0.0002408 116.09586 1661.18086
    2007.36472 0.00028754 116.08846 1362.89797
    1717.58865 0.00033631 116.08106 1157.46007
    1501.15216 0.00038461 116.07367 1007.25695
    1333.35213 0.00043287 116.06628 891.31697
    1149.96583 0.0005019 116.05889 798.10652
    959.02788 0.00060146 116.05149 721.17331
    902.371 0.00063745 116.0441 656.5997
    873.03249 0.00066019 116.03671 601.75213
    745.42755 0.00077327 116.02932 554.7658
    651.64247 0.00088185 116.02194 514.20149
    601.68877 0.00095807 116.01455 478.95582
    583.8407 0.00098647 116.00716 448.15152
    578.97653 0.00099765 115.99978 421.07181
    515.32427 0.00111927 115.99239 397.15192
    480.19854 0.00119932 115.98501 375.91648
    451.24329 0.00127309 115.97763 356.98427
    425.14407 0.00134697 115.97025 340.03858
    423.90379 0.00136055 115.96286 324.80831
    418.91441 0.00137899 115.95548 311.07496
    398.55652 0.00144918 115.94811 298.64599
    390.02024 0.00147364 115.94073 287.36389
    380.43228 0.00150933 115.93335 277.09393
    352.92957 0.00164471 115.92597 267.71638
    351.94919 0.00163554 115.9186 259.13375
    293.71409 0.00196031 115.91122 251.2567
    297.53286 0.00194467 115.90385 244.01132
    297.56912 0.00194503 115.89648 237.33306
    316.14575 0.00182964 115.8891 231.16257
    294.27718 0.00197178 115.88173 225.45157
    228.58511 0.00251401 115.87436 220.15407
    242.67732 0.00237947 115.86699 215.23194
    225.32243 0.00257016 115.85962 210.65132
    263.37652 0.00219315 115.85226 206.38012
    291.68469 0.00198311 115.84489 202.39236
    281.27723 0.0020391 115.83752 198.66244
    229.30937 0.00251167 115.83016 195.16918
    237.08309 0.0024262 115.82279 191.89347
    267.05455 0.00216009 115.81543 188.81675
    230.90405 0.00249399 115.80807 185.92412
    227.36256 0.00252493 115.80071 183.20038
    213.28521 0.00270353 115.79335 180.63305
    214.37526 0.00268651 115.78599 178.21075
    181.57898 0.00316862 115.77863 175.92209
    217.33727 0.00264195 115.77127 173.75809
    204.94825 0.00281238 115.76391 171.70924
    203.33741 0.00282407 115.75656 169.76785
    214.13899 0.00267745 115.7492 167.92677
    202.20783 0.00286309 115.74185 166.17873
    221.96585 0.0025998 115.73449 164.51806
    213.3921 0.00270888 115.72714 162.93855
    197.76893 0.00290801 115.71979 161.43527
    177.6894 0.00323974 115.71244 160.00356
    192.77793 0.0029844 115.70509 158.63859
    215.14146 0.00268108 115.69774 157.33666
    196.45281 0.00294517 115.69039 156.09356
    187.04641 0.00309673 115.68305 154.90601
    213.84019 0.00271014 115.6757 153.7709
    187.25647 0.00308061 115.66835 152.68489
    173.31434 0.00333052 115.66101 151.64548
    209.41288 0.00275107 115.65367 150.64978
    178.84935 0.00324311 115.64632 149.6955
    199.17197 0.00290352 115.63898 148.78052
    169.52995 0.00343455 115.63164 147.90245
    164.06741 0.0035162 115.6243 147.05961
    167.59086 0.00344827 115.61696 146.24988
    150.836 0.00380374 115.60963 145.47168
    152.87917 0.00377208 115.60229 144.72351
    178.3314 0.00322845 115.59495 144.00364
    175.81921 0.00327723 115.58762 143.31087
    173.9504 0.00331101 115.58028 142.64366
    141.81824 0.00408043 115.57295 142.00088
    169.32389 0.00342146 115.56562 141.38145
    172.93048 0.00334576 115.55828 140.78407
    175.6877 0.00328009 115.55095 140.20789
    186.07605 0.00308986 115.54362 139.65177
    156.35539 0.00368229 115.53629 139.11486
    149.6328 0.00388504 115.52897 138.59638
    142.77441 0.00408577 115.52164 138.09535
    149.75846 0.00388869 115.51431 137.61116
    168.34484 0.00347313 115.50699 137.14292
    190.94121 0.00301992 115.49966 136.69001
    179.61906 0.00321317 115.49234 136.25185
    133.62699 0.00434793 115.48502 135.82768
    153.56022 0.00375531 115.4777 135.41706
    163.55585 0.00350403 115.47038 135.01928
    144.87001 0.00398319 115.46306 134.6339
    138.75163 0.00415932 115.45574 134.26047
    155.84027 0.00371082 115.44842 133.8984
    152.29933 0.00377467 115.4411 133.54734
    158.50801 0.00364197 115.43379 133.20677
    148.1404 0.00391512 115.42647 132.87633
    152.80013 0.00378754 115.41916 132.55568
    158.75412 0.00362189 115.41185 132.24435
    148.17395 0.0038773 115.40453 131.94209
    159.21078 0.00360518 115.39722 131.64847
    126.17949 0.00463124 115.38991 131.36322
    113.54851 0.0050758 115.3826 131.08607
    122.74577 0.00470838 115.37529 130.81665
    113.22006 0.00507554 115.36799 130.55478
    138.40197 0.00415288 115.36068 130.30009
    132.70373 0.00432916 115.35337 130.05239
    145.47367 0.00395571 115.34607 129.81146
    161.82566 0.00353697 115.33877 129.57701
    154.45198 0.00372753 115.33146 129.34888
    135.60947 0.00425997 115.32416 129.1268
    118.33803 0.00486216 115.31686 128.91059
    122.47008 0.00473531 115.30956 128.70011
    143.09518 0.0040493 115.30226 128.49509
    131.5884 0.00439289 115.29496 128.29543
    120.39886 0.00478627 115.28767 128.10089
    145.94425 0.00391235 115.28037 127.91135
    126.13517 0.00457614 115.27307 127.72667
    126.95025 0.00455829 115.26578 127.54666
    123.05338 0.0047093 115.25849 127.37122
    148.47545 0.00387683 115.25119 127.20017
    144.28879 0.00398822 115.2439 127.03339
    120.6228 0.0047723 115.23661 126.8708
    120.47435 0.00479257 115.22932 126.71221
    150.42544 0.00387301 115.22203 126.55756
    124.96226 0.00463867 115.21475 126.40669
    138.04784 0.00415215 115.20746 126.25952
    167.07661 0.00344261 115.20017 126.11597
    136.44675 0.00423551 115.19289 125.97589
    136.23465 0.00423628 115.1856 125.83924
    120.73011 0.00483676 115.17832 125.70587
    119.55524 0.00479772 115.17104 125.57573
    103.35763 0.00561214 115.16376 125.44875
    126.3276 0.00458427 115.15648 125.3248
    136.98852 0.00420729 115.1492 125.20386
    133.95709 0.00431274 115.14192 125.0858
    136.88526 0.0042241 115.13465 124.97057
    169.06953 0.00342737 115.12737 124.85812
    121.8216 0.00476641 115.12009 124.74836
    135.52664 0.00430103 115.11282 124.64125
    137.39675 0.00421949 115.10555 124.53669
    133.48196 0.00436551 115.09827 124.43464
    126.41939 0.00455633 115.091 124.33506
    114.2663 0.0050331 115.08373 124.23788
    122.58768 0.00469947 115.07646 124.14305
    121.98939 0.00473815 115.0692 124.05051
    118.09392 0.00486799 115.06193 123.96022
    126.26489 0.00457753 115.05466 123.87215
    132.54513 0.00434689 115.0474 123.78622
    107.74473 0.00542604 115.04013 123.70242
    127.1174 0.00454809 115.03287 123.62068
    120.91886 0.00477656 115.02561 123.54098
    148.48233 0.00387102 115.01835 123.46328
    140.37873 0.00410958 115.01108 123.38754
    123.68741 0.00470519 115.00383 123.31373
    124.02554 0.00469977 114.99657 123.24181
    107.77792 0.00533251 114.98931 123.17174
    127.40919 0.0045152 114.98205 123.10352
    129.5942 0.0044518 114.9748 123.03709
    124.30038 0.0046579 114.96754 122.97244
    156.45818 0.00370937 114.96029 122.90952
    133.84868 0.00435726 114.95304 122.84833
    135.8227 0.00425027 114.94579 122.78885
    144.07819 0.00400142 114.93854 122.73103
    135.87519 0.00423682 114.93129 122.67488
    142.98946 0.00408207 114.92404 122.62034
    123.72995 0.00470738 114.91679 122.56743
    133.99983 0.00429541 114.90954 122.51611
    126.69348 0.00452719 114.9023 122.46637
    134.02777 0.00429903 114.89505 122.4182
    126.89723 0.00455929 114.88781 122.37157
    144.68966 0.00398755 114.88057 122.32647
    125.1278 0.00460183 114.87333 122.2829
    114.10627 0.00504908 114.86609 122.24083
    131.12596 0.00438513 114.85885 122.20028
    145.2052 0.00398 114.85161 122.16119
    136.60496 0.00419531 114.84437 122.1236
    132.16072 0.00436387 114.83713 122.08748
    125.40264 0.00462752 114.8299 122.05282
    142.27571 0.00410547 114.82266 122.01964
    120.23226 0.00478238 114.81543 121.98789
    131.49855 0.00436062 114.8082 121.95761
    144.2184 0.00397678 114.80097 121.92878
    135.60224 0.00425414 114.79374 121.90139
    109.96785 0.00526098 114.78651 121.87546
    127.58873 0.00453785 114.77928 121.85097
    134.83939 0.00426913 114.77205 121.82793
    135.40301 0.00425796 114.76483 121.80635
    115.55421 0.00497427 114.7576 121.78623
    137.98092 0.00418231 114.75038 121.76757
    135.23424 0.00429677 114.74315 121.75037
    118.32854 0.00491698 114.73593 121.73465
    142.84551 0.00404206 114.72871 121.72042
    133.16069 0.0043047 114.72149 121.70768
    125.98691 0.00463547 114.71427 121.69644
    122.12378 0.00477544 114.70705 121.68671
    128.0961 0.00450166 114.69984 121.67852
    137.79786 0.00416171 114.69262 121.67187
    136.70939 0.00421137 114.68541 121.66678
    130.03739 0.0044551 114.67819 121.66327
    108.62331 0.00531197 114.67098 121.66134
    123.93554 0.00466536 114.66377 121.66103
    119.43441 0.00483413 114.65656 121.66236
    116.33735 0.00492862 114.64935 121.66534
    140.97972 0.00410462 114.64214 121.67002
    156.84812 0.00370678 114.63493 121.67639
    118.53445 0.00490862 114.62773 121.68451
    105.60482 0.0054774 114.62052 121.69439
    118.06229 0.00490637 114.61332 121.70607
    126.64897 0.00460846 114.60611 121.71959
    131.2645 0.00441387 114.59891 121.73496
    136.96837 0.00417887 114.59171 121.75224
    146.74053 0.0039019 114.58451 121.77146
    119.82437 0.00478213 114.57731 121.79268
    128.25522 0.00446819 114.57011 121.81593
    123.19858 0.00467599 114.56291 121.84124
    115.32484 0.00500152 114.55572 121.86869
    133.4282 0.00431868 114.54852 121.89831
    140.69925 0.00410591 114.54133 121.93017
    123.26932 0.0047028 114.53414 121.96432
    95.84683 0.00602827 114.52695 122.00081
    107.86946 0.005346 114.51976 122.03973
    110.1779 0.00524104 114.51257 122.08112
    134.47518 0.00429229 114.50538 122.12508
    143.44952 0.00400576 114.49819 122.17167
    138.10889 0.00418329 114.491 122.22095
    114.34095 0.0051094 114.48382 122.27304
    131.3766 0.00442618 114.47664 122.32799
    152.21835 0.00381309 114.46945 122.38593
    137.31358 0.00419348 114.46227 122.44694
    110.66132 0.00527352 114.45509 122.51111
    128.44309 0.00454212 114.44791 122.57857
    123.80084 0.00464618 114.44073 122.64942
    109.75724 0.00524238 114.43355 122.72379
    120.98235 0.00474737 114.42638 122.80182
    134.75723 0.00427202 114.4192 122.88359
    120.11259 0.00482786 114.41203 122.96931
    118.54485 0.00487497 114.40486 123.05907
    118.10189 0.0048553 114.39768 123.15308
    113.34405 0.005122 114.39051 123.25149
    120.43198 0.00480705 114.38334 123.35444
    127.3017 0.00454531 114.37617 123.46217
    128.98625 0.00446103 114.36901 123.57484
    139.84213 0.00411719 114.36184 123.69269
    126.13044 0.00460752 114.35467 123.81594
    121.40401 0.00472515 114.34751 123.94478
    130.48877 0.0044062 114.34035 124.07951
    119.48544 0.00485748 114.33319 124.22036
    138.67527 0.00420897 114.32602 124.36765
    109.37779 0.0053301 114.31886 124.52167
    113.95798 0.00506623 114.31171 124.68268
    127.06133 0.00454045 114.30455 124.8511
    133.92355 0.00431421 114.29739 125.02722
    138.63699 0.0041507 114.29024 125.21149
    136.15181 0.00420928 114.28308 125.40429
    137.30611 0.00417267 114.27593 125.60601
    123.29543 0.00466696 114.26878 125.8172
    137.1267 0.00420538 114.26163 126.03827
    137.29995 0.00422619 114.25448 126.26984
    169.27105 0.00345769 114.24733 126.51243
    136.38382 0.004284 114.24018 126.76663
    126.37315 0.00455491 114.23303 127.03315
    119.26722 0.00483298 114.22589 127.31262
    128.03313 0.00451574 114.21875 127.60589
    141.63982 0.00405321 114.2116 127.91373
    119.12366 0.00486084 114.20446 128.23694
    126.0882 0.00457632 114.19732 128.57658
    125.67141 0.00456315 114.19018 128.93356
    121.62826 0.00477725 114.18304 129.30909
    121.76182 0.00474521 114.17591 129.7043
    133.63889 0.00431748 114.16877 130.1204
    134.19118 0.00430817 114.16163 130.55892
    138.11435 0.00415388 114.1545 131.02124
    125.14715 0.00460801 114.14737 131.50914
    120.76452 0.00477137 114.14024 132.02434
    136.75535 0.00420814 114.13311 132.5687
    137.42866 0.00423065 114.12598 133.14452
    129.84868 0.00447948 114.11885 133.75394
    127.61604 0.00453167 114.11172 134.39971
    136.49314 0.00423087 114.1046 135.08451
    144.33294 0.00398499 114.09747 135.81131
    138.41524 0.00416677 114.09035 136.58371
    127.65559 0.00452557 114.08323 137.40518
    140.67401 0.00410118 114.07611 138.28009
    152.47805 0.0037621 114.06899 139.21288
    162.84601 0.00354589 114.06187 140.20843
    128.65494 0.00452131 114.05475 141.27266
    155.77101 0.00372872 114.04764 142.41149
    152.23594 0.00381326 114.04052 143.63226
    150.6957 0.00383085 114.03341 144.94261
    119.83223 0.00483444 114.0263 146.35107
    131.77024 0.00440641 114.01918 147.86795
    129.58001 0.00446332 114.01207 149.50391
    153.56564 0.00375973 114.00497 151.27205
    180.13693 0.00321854 113.99786 153.18643
    197.27542 0.00291332 113.99075 155.263
    195.63597 0.0029357 113.98365 157.52098
    163.3153 0.00355294 113.97654 159.98103
    157.64107 0.00368012 113.96944 162.66843
    161.9843 0.00356925 113.96234 165.61121
    181.748 0.00316933 113.95524 168.84173
    187.60872 0.00306905 113.94814 172.39937
    189.27314 0.00303458 113.94104 176.3279
    204.29681 0.0028307 113.93394 180.68138
    191.64845 0.00306226 113.92685 185.5217
    191.40062 0.00302798 113.91975 190.92231
    205.59175 0.00280058 113.91266 196.97377
    220.04911 0.00262769 113.90557 203.78122
    219.50745 0.00262189 113.89848 211.4764
    245.1198 0.00234337 113.89139 220.21672
    223.53334 0.00257634 113.8843 230.19534
    247.81799 0.00232067 113.87721 241.65715
    246.19412 0.00234773 113.87013 254.90226
    303.29484 0.00189501 113.86304 270.32231
    302.88274 0.00189358 113.85596 288.42429
    355.10438 0.00161814 113.84888 309.90421
    385.14937 0.0014862 113.84179 335.80199
    363.44517 0.00158045 113.83471 367.77177
    476.43021 0.00120934 113.82764 408.698
    521.11772 0.00110043 113.82056 463.70717
    600.92572 0.00095913 113.81348 541.79361
    732.61426 0.00078531 113.80641 657.90962
    853.98975 0.00067209 113.79934 834.61724
    1157.02053 0.00049692 113.79226 1102.26435
    1473.51747 0.00038978 113.78519 1495.25358
    2009.06085 0.00028611 113.77812 2043.57262
    2669.42495 0.00021492 113.77105 2760.03786
    3496.45196 0.00016406 113.76399 3623.41505
    4204.32063 0.00013646 113.75692 4559.92539
    5079.21163 0.00011306 113.74986 5419.92335
    5790.79696 0.00009908 113.74279 5977.86037
    5920.28799 0.00009698 113.73573 6026.24473
    5366.15564 0.00010737 113.72867 5544.25075
    4538.43771 0.00012722 113.72161 4718.79348
    3507.05362 0.0001657 113.71455 3782.36582
    2649.70904 0.00021891 113.7075 2899.30568
    2050.5785 0.00028237 113.70044 2154.79456
    1467.19775 0.00039572 113.69339 1577.62959
    1119.44923 0.00051711 113.68633 1159.77927
    890.93652 0.00065077 113.67928 872.99549
    719.54811 0.00080226 113.67223 682.95348
    648.00826 0.00089027 113.66518 558.21056
    563.98572 0.0010209 113.65814 474.80914
    449.20521 0.00129431 113.65109 416.57301
    391.78095 0.00147654 113.64404 373.64046
    345.23928 0.00167795 113.637 340.34914
    307.48012 0.00187594 113.62996 313.51583
    326.43968 0.00176112 113.62292 291.33006
    287.87804 0.00199254 113.61588 272.67051
    251.79367 0.00229576 113.60884 256.79695
    260.96688 0.00221022 113.6018 243.1759
    255.80762 0.00225 113.59477 231.39802
    244.36165 0.00236034 113.58773 221.15067
    223.59904 0.00259304 113.5807 212.17948
    208.94745 0.00278811 113.57367 204.28405
    190.7821 0.00302104 113.56663 197.30136
    177.41178 0.00323533 113.55961 191.09516
    171.39476 0.00336038 113.55258 185.55677
    171.04177 0.00336267 113.54555 180.59279
    172.71844 0.00334205 113.53853 176.12747
    200.74363 0.0028785 113.5315 172.09706
    167.63868 0.00345866 113.52448 168.44597
    165.22842 0.00347962 113.51746 165.12916
    154.85085 0.00373447 113.51044 162.10622
    179.83999 0.00322909 113.50342 159.3439
    156.37638 0.00371354 113.4964 156.81347
    162.76251 0.00353349 113.48939 154.48902
    158.21602 0.00363446 113.48237 152.34937
    148.52186 0.00388323 113.47536 150.37486
    141.10459 0.00409455 113.46835 148.54917
    149.13018 0.00386995 113.46134 146.85791
    134.25016 0.00429004 113.45433 145.2877
    127.92091 0.00452635 113.44732 143.82766
    126.91582 0.00451709 113.44032 142.46726
    120.22853 0.00480124 113.43331 141.19779
    133.69396 0.00430986 113.42631 140.01145
    135.16699 0.00433082 113.41931 138.90076
    149.8835 0.00388622 113.4123 137.85969
    127.34979 0.00453488 113.40531 136.8822
    136.01301 0.00419311 113.39831 135.96331
    127.77134 0.00454209 113.39131 135.09853
    122.75852 0.00473722 113.38432 134.28339
    126.20631 0.00459003 113.37732 133.51436
    148.73376 0.00390239 113.37033 132.78776
    152.53443 0.00380161 113.36334 132.10061
    106.65389 0.00541811 113.35635 131.45014
    106.49694 0.00548172 113.34936 130.83358
    129.99006 0.0044686 113.34238 130.24874
    112.62744 0.00513518 113.33539 129.69329
    122.37795 0.00474537 113.32841 129.16534
    117.71054 0.00494548 113.32142 128.66314
    141.45794 0.00413253 113.31444 128.18487
    145.9188 0.00393054 113.30746 127.72915
    128.52868 0.00447398 113.30049 127.29441
    100.66587 0.0057405 113.29351 126.87942
    114.11616 0.00505619 113.28653 126.48303
    130.22212 0.00443156 113.27956 126.10401
    123.79799 0.00465257 113.27259 125.74145
    115.48411 0.00500926 113.26562 125.39426
    122.97336 0.00473613 113.25865 125.06163
    121.27521 0.00479373 113.25168 124.74277
    151.48105 0.00382795 113.24471 124.43682
    152.75576 0.00376894 113.23775 124.14316
    126.55653 0.00455553 113.23079 123.86102
    120.69196 0.00474778 113.22382 123.58985
    133.66741 0.00429914 113.21686 123.32909
    126.14088 0.0045924 113.2099 123.07812
    123.27864 0.0046875 113.20295 122.83647
    128.18803 0.00451417 113.19599 122.60372
    128.67696 0.00450133 113.18904 122.37933
    131.97978 0.00438143 113.18208 122.16296
    136.83365 0.00419913 113.17513 121.95416
    125.0888 0.00463781 113.16818 121.75262
    97.83304 0.00590539 113.16123 121.55793
    120.48721 0.00481297 113.15429 121.3698
    135.44983 0.00424959 113.14734 121.18795
    127.03185 0.004585 113.1404 121.01203
    133.11741 0.00439191 113.13345 120.84183
    131.83223 0.00437509 113.12651 120.67704
    116.50741 0.00499253 113.11957 120.51744
    98.03719 0.00598613 113.11263 120.36283
    118.17672 0.0049476 113.1057 120.21294
    138.80806 0.00415711 113.09876 120.06761
    115.77607 0.00505316 113.09183 119.92661
    120.51758 0.00478004 113.0849 119.78978
    125.96765 0.00461623 113.07797 119.65695
    115.13731 0.00504054 113.07104 119.52793
    104.35726 0.00561276 113.06411 119.4026
    144.47745 0.00404307 113.05719 119.28077
    124.17962 0.00466997 113.05026 119.16232
    118.36095 0.00489632 113.04334 119.04714
    99.57625 0.00578496 113.03642 118.93506
    112.17897 0.00520367 113.0295 118.82599
    110.99618 0.00520038 113.02258 118.71978
    114.05214 0.0051119 113.01566 118.61635
    91.7527 0.00634341 113.00875 118.51561
    100.26344 0.00577442 113.00183 118.41741
    115.01836 0.00503347 112.99492 118.3217
    117.65405 0.00492551 112.98801 118.22837
    120.87026 0.00476524 112.9811 118.13733
    116.84783 0.00491213 112.9742 118.04851
    123.48694 0.0046391 112.96729 117.96182
    109.64868 0.00525324 112.96039 117.87719
    120.61257 0.00479005 112.95349 117.79455
    117.421 0.00493348 112.94658 117.71382
    82.91926 0.00717255 112.93969 117.63496
    92.2364 0.00629298 112.93279 117.55787
    103.48735 0.00562566 112.92589 117.48252
    112.28332 0.00513292 112.919 117.40884
    102.36334 0.00566835 112.91211 117.33677
    116.60246 0.00496368 112.90521 117.26627
    101.1187 0.00573033 112.89832 117.19728
    127.96783 0.00452925 112.89144 117.12975
    123.30565 0.00467459 112.88455 117.06364
    121.68385 0.00476525 112.87767 116.99889
    114.06427 0.0050318 112.87078 116.93548
    129.01779 0.00445023 112.8639 116.87335
    118.5397 0.00486981 112.85702 116.81248
    99.41593 0.00580167 112.85014 116.7528
    97.83888 0.00592456 112.84327 116.69429
    133.02536 0.00435206 112.83639 116.63693
    97.89845 0.0060321 112.82952 116.58066
    117.30385 0.0049854 112.82265 116.52547
    119.1232 0.00486304 112.81578 116.4713
    95.93004 0.00604878 112.80891 116.41815
    122.18967 0.00476164 112.80205 116.36597
    109.90348 0.00531138 112.79518 116.31475
    97.04474 0.00596987 112.78832 116.26444
    101.48965 0.00571556 112.78146 116.21503
    119.10906 0.00485323 112.7746 116.16649
    111.37429 0.00519342 112.76774 116.1188
    107.94948 0.00533 112.76088 116.07193
    123.23314 0.00476611 112.75403 116.02586
    113.98955 0.00509658 112.74718 115.98057
    119.36682 0.00483143 112.74032 115.93603
    122.18577 0.0047255 112.73347 115.89223
    97.06383 0.00594245 112.72663 115.84915
    103.70454 0.00558645 112.71978 115.80676
    114.71152 0.00503099 112.71294 115.76505
    110.45977 0.00529777 112.70609 115.72401
    116.11394 0.00499656 112.69925 115.68361
    104.58079 0.00552442 112.69241 115.64383
    119.68601 0.00481202 112.68558 115.60467
    119.23997 0.00483153 112.67874 115.5661
    121.39601 0.00479232 112.67191 115.52812
    102.63416 0.00569307 112.66508 115.4907
    97.44743 0.00598079 112.65825 115.45383
    88.48249 0.00656729 112.65142 115.4175
    103.31845 0.00560827 112.64459 115.38169
    108.71619 0.0053319 112.63777 115.3464
    99.23478 0.00588061 112.63094 115.3116
    118.53369 0.00490016 112.62412 115.2773
    101.7886 0.00570296 112.6173 115.24347
    112.70421 0.00514446 112.61048 115.2101
    128.96677 0.00446776 112.60367 115.17719
    123.59948 0.00464938 112.59685 115.14472
    122.11768 0.00471918 112.59004 115.11268
    122.28966 0.00467587 112.58323 115.08107
    107.3097 0.00536106 112.57642 115.04986
    96.30841 0.00597355 112.56961 115.01906
    102.38501 0.00561351 112.56281 114.98866
    97.84382 0.00591428 112.556 114.95863
    103.402 0.00555058 112.5492 114.92899
    110.06382 0.00532711 112.5424 114.89971
    121.18074 0.00480137 112.5356 114.8708
    124.51731 0.00463539 112.52881 114.84223
    106.39974 0.00545422 112.52201 114.81402
    100.99664 0.00573225 112.51522 114.78613
    95.6137 0.00605636 112.50843 114.75857
    110.36328 0.00524628 112.50164 114.73134
    121.58734 0.0047705 112.49485 114.70442
    97.93101 0.0059636 112.48807 114.67782
    84.34097 0.00692543 112.48129 114.65151
    109.33082 0.00530368 112.4745 114.6255
    110.61949 0.00524135 112.46773 114.59978
    98.01932 0.00589475 112.46095 114.57434
    103.98174 0.00552648 112.45417 114.54918
    102.34333 0.00561181 112.4474 114.5243
    117.28741 0.00497176 112.44063 114.49967
    118.93166 0.00486702 112.43386 114.47531
    117.22784 0.00494595 112.42709 114.45121
    113.07244 0.00513726 112.42032 114.42736
    118.22148 0.00487971 112.41356 114.40375
    108.92952 0.0052752 112.40679 114.38038
    102.75945 0.00557663 112.40003 114.35725
    110.1284 0.00525066 112.39327 114.33435
    97.57362 0.00597493 112.38652 114.31167
    106.80457 0.00542368 112.37976 114.28923
    94.69984 0.00613611 112.37301 114.26699
    97.70261 0.00589141 112.36626 114.24497
    107.34178 0.00536032 112.35951 114.22316
    101.94632 0.00571967 112.35276 114.20156
    104.62939 0.00553841 112.34602 114.18016
    114.1465 0.00506594 112.33928 114.15896
    112.34922 0.00516345 112.33253 114.13795
    105.88041 0.00545921 112.32579 114.11713
    106.78181 0.00536777 112.31906 114.09651
    102.22957 0.00560517 112.31232 114.07606
    122.04275 0.00472835 112.30559 114.0558
    95.06361 0.00613181 112.29886 114.03571
    100.87525 0.00574578 112.29213 114.0158
    95.81047 0.00607878 112.2854 113.99605
    92.30422 0.00623154 112.27868 113.97648
    118.72844 0.00488435 112.27195 113.95707
    119.53364 0.00482363 112.26523 113.93783
    136.5953 0.00421468 112.25851 113.91874
    115.97437 0.00504305 112.25179 113.89981
    82.65145 0.00698407 112.24508 113.88103
    96.90724 0.00595944 112.23837 113.86241
    114.2784 0.00508733 112.23166 113.84393
    116.02509 0.00496664 112.22495 113.8256
    107.09717 0.0053879 112.21824 113.80741
    85.91514 0.00676963 112.21153 113.78936
    101.59325 0.0057665 112.20483 113.77146
    121.51656 0.00479473 112.19813 113.75368
    113.08308 0.00512921 112.19143 113.73605
    96.01185 0.00605614 112.18473 113.71854
    97.46946 0.00595034 112.17804 113.70117
    115.17744 0.0050079 112.17135 113.68392
    119.62186 0.00483705 112.16466 113.66679
    123.31196 0.00470263 112.15797 113.6498
    94.3978 0.00613755 112.15128 113.63292
    103.49054 0.00558497 112.1446 113.61616
    111.69439 0.00516355 112.13792 113.59952
    132.65869 0.00435147 112.13124 113.58299
    119.5275 0.00483206 112.12456 113.56658
    117.27107 0.00496738 112.11788 113.55029
    130.71123 0.0043913 112.11121 113.5341
    107.86409 0.005404 112.10454 113.51802
    119.02033 0.00492172 112.09787 113.50205
    102.9666 0.00562104 112.0912 113.48618
    128.15205 0.00450452 112.08454 113.47041
    130.19605 0.00439501 112.07787 113.45475
    116.82811 0.00490577 112.07121 113.43919
    103.38005 0.00564892 112.06455 113.42373
    95.67738 0.00609362 112.0579 113.40837
    95.07414 0.00611233 112.05124 113.3931
    105.84909 0.00545827 112.04459 113.37792
    126.20595 0.00458267 112.03794 113.36284
    105.59375 0.00548888 112.03129 113.34786
    107.95364 0.00537004 112.02465 113.33296
    109.09695 0.00531583 112.018 113.31815
    97.78255 0.00605102 112.01136 113.30343
    113.88479 0.00511844 112.00472 113.2888
    102.03925 0.00570673 111.99809 113.27425
    102.02341 0.00568362 111.99145 113.25978
    130.68971 0.00442456 111.98482 113.2454
    112.73722 0.00510199 111.97819 113.2311
    108.73945 0.00528176 111.97156 113.21688
    105.4644 0.00547586 111.96494 113.20274
    110.09957 0.00525742 111.95831 113.18868
    110.39675 0.00522259 111.95169 113.1747
    107.39858 0.00537953 111.94507 113.16079
    95.02759 0.00609531 111.93846 113.14696
    87.4643 0.00666145 111.93184 113.1332
    96.59374 0.00596734 111.92523 113.11951
    97.0826 0.00595337 111.91862 113.1059
    100.85775 0.00574274 111.91201 113.09236
    86.96969 0.00660399 111.90541 113.07889
    92.81893 0.0061887 111.89881 113.06549
    104.89863 0.00551789 111.89221 113.05215
    110.4634 0.00529695 111.88561 113.03889
    112.36643 0.00515728 111.87901 113.02569
    101.88198 0.00569937 111.87242 113.01255
    100.05396 0.00589905 111.86583 112.99948
    111.06684 0.00520084 111.85924 112.98648
    123.98104 0.00467181 111.85265 112.97354
    103.8029 0.00554929 111.84607 112.96066
    108.16169 0.00533044 111.83949 112.94784
    117.83683 0.00489397 111.83291 112.93508
    131.45346 0.00438208 111.82633 112.92238
    111.41336 0.00516756 111.81976 112.90974
    106.55408 0.00544963 111.81318 112.89717
    95.74939 0.00606315 111.80661 112.88464
    90.28208 0.00641217 111.80005 112.87218
    97.98161 0.00588619 111.79348 112.85977
    92.73155 0.00623635 111.78692 112.84742
    99.90937 0.00577326 111.78036 112.83512
    122.10803 0.00472908 111.7738 112.82287
    102.28614 0.00567537 111.76725 112.81068
    97.52031 0.00595644 111.76069 112.79855
    116.79207 0.00498277 111.75414 112.78646
    129.99184 0.00444762 111.74759 112.77443
    121.49589 0.00475311 111.74105 112.76245
    102.56272 0.00568892 111.73451 112.75051
    81.5655 0.00713559 111.72796 112.73863
    106.24571 0.00545719 111.72143 112.7268
    125.11275 0.00463771 111.71489 112.71502
    113.62658 0.00512086 111.70836 112.70328
    118.97086 0.00484976 111.70183 112.69159
    93.95445 0.00620545 111.6953 112.67995
    129.19668 0.00449416 111.68877 112.66836
    142.95078 0.00401229 111.68225 112.65681
    112.26763 0.005127 111.67573 112.6453
    100.88326 0.00572443 111.66921 112.63385
    113.5555 0.00507819 111.66269 112.62243
    126.114 0.00456054 111.65618 112.61106
    104.63335 0.00552161 111.64967 112.59974
    121.77477 0.00474056 111.64316 112.58845
    124.09886 0.00463684 111.63666 112.57721
    128.05972 0.00451791 111.63015 112.56601
    112.62238 0.00512421 111.62365 112.55485
    110.88508 0.00517367 111.61716 112.54374
    97.12498 0.00593693 111.61066 112.53266
    104.52703 0.00555674 111.60417 112.52163
    107.69884 0.00539937 111.59768 112.51063
    101.57087 0.00570534 111.59119 112.49967
    127.66939 0.00453179 111.58471 112.48875
    122.34089 0.00475977 111.57822 112.47788
    105.77964 0.00546476 111.57174 112.46703
    106.98043 0.00539826 111.56527 112.45623
    104.65033 0.00557791 111.55879 112.44546
    88.66272 0.00658405 111.55232 112.43473
    102.33495 0.00568857 111.54585 112.42404
    97.26678 0.00592599 111.53939 112.41339
    106.58936 0.00540653 111.53292 112.40276
    113.18318 0.00509497 111.52646 112.39218
    99.13411 0.00586384 111.52 112.38163
    87.91372 0.00664673 111.51355 112.37111
    126.55365 0.00459297 111.50709 112.36063
    106.95878 0.00547945 111.50064 112.35018
    105.23916 0.0055156 111.4942 112.33977
    108.75811 0.00528687 111.48775 112.32939
    113.05018 0.00506875 111.48131 112.31904
    96.27387 0.00597856 111.47487 112.30873
    102.22253 0.00562976 111.46843 112.29844
    102.32472 0.00574173 111.462 112.28819
    103.1253 0.00563497 111.45557 112.27798
    118.77481 0.00489785 111.44914 112.26779
    104.15641 0.00556999 111.44271 112.25763
    102.2214 0.00567916 111.43629 112.24751
    103.31983 0.00560379 111.42987 112.23741
    115.99944 0.00495146 111.42345 112.22735
    103.76871 0.00554795 111.41704 112.21731
    106.16831 0.00545363 111.41063 112.20731
    100.76101 0.00575914 111.40422 112.19733
    96.61325 0.00595555 111.39781 112.18738
    113.12853 0.0051241 111.39141 112.17747
    101.4254 0.00565601 111.38501 112.16758
    117.02106 0.00493209 111.37861 112.15772
    101.09234 0.00572898 111.37221 112.14788
    113.52063 0.00508347 111.36582 112.13808
    91.16947 0.00632178 111.35943 112.1283
    112.54894 0.00511354 111.35305 112.11855
    115.15325 0.00497569 111.34666 112.10883
    107.20909 0.00542706 111.34028 112.09913
    110.70974 0.00523051 111.3339 112.08946
    119.18189 0.00486638 111.32753 112.07982
    86.66777 0.00669291 111.32116 112.0702
    103.42104 0.00562674 111.31479 112.06061
    114.76847 0.00502458 111.30842 112.05105
    89.76843 0.00645928 111.30206 112.04151
    99.55155 0.00579388 111.2957 112.03199
    105.29123 0.00548526 111.28934 112.0225
    108.12113 0.00531297 111.28299 112.01304
    107.15048 0.00539055 111.27664 112.0036
    113.59071 0.00505719 111.27029 111.99418
    114.27513 0.00504513 111.26394 111.98479
    95.07364 0.00612441 111.2576 111.97542
    105.4312 0.00546624 111.25126 111.96608
    93.57728 0.00625689 111.24492 111.95676
    104.97986 0.00552247 111.23859 111.94746
    103.80531 0.00552793 111.23226 111.93819
    99.99782 0.00575325 111.22593 111.92894
    118.5013 0.00489966 111.21961 111.91971
    95.41415 0.00614582 111.21329 111.91051
    96.9088 0.00596614 111.20697 111.90132
    99.87261 0.00573909 111.20065 111.89216
    98.91867 0.00585797 111.19434 111.88302
    93.59405 0.00612933 111.18803 111.87391
    111.79999 0.00518873 111.18173 111.86481
    100.05039 0.00580119 111.17542 111.85574
    114.26734 0.00499268 111.16912 111.84669
    103.90518 0.00559303 111.16283 111.83766
    94.1931 0.00616111 111.15653 111.82865
    96.68253 0.00595716 111.15024 111.81966
    95.36455 0.0060626 111.14395 111.8107
    105.28375 0.00551349 111.13767 111.80175
    77.66724 0.0075312 111.13139 111.79282
    102.98574 0.00565007 111.12511 111.78392
    91.98494 0.00630908 111.11884 111.77503
    96.7042 0.00593042 111.11256 111.76617
    100.57023 0.00572828 111.1063 111.75732
    91.14096 0.00639156 111.10003 111.74849
    104.21319 0.00554377 111.09377 111.73969
    85.39977 0.00686435 111.08751 111.7309
    109.77619 0.00537479 111.08125 111.72213
    83.72895 0.00698816 111.075 111.71339
    112.35743 0.00515201 111.06875 111.38891
    94.32371 0.00615436 111.06251 111.38106
    123.48768 0.00470005 111.05626 111.37323
    120.97955 0.0047751 111.05002 111.36541
    103.79715 0.00555 111.04379 111.3576
    116.13979 0.00497833 111.03755 111.34981
    100.26623 0.00578337 111.03133 111.34203
    115.44164 0.00500273 111.0251 111.33427
    110.92421 0.00520852 111.01888 111.32653
    114.12242 0.0050548 111.01266 111.3188
    97.72139 0.00592864 111.00644 111.31108
    94.4981 0.0061688 111.00023 111.30338
    99.96347 0.00581396 110.99402 111.29569
    104.27281 0.00557799 110.98781 111.28801
    116.04034 0.0050084 110.98161 111.28035
    123.89512 0.00465748 110.97541 111.27271
    115.58046 0.00499902 110.96921 111.26507
    111.36149 0.00520957 110.96302 111.25745
    97.38218 0.00596752 110.95683 111.24985
    81.03094 0.00722341 110.95064 111.24226
    79.92925 0.00722725 110.94446 111.23468
    92.82093 0.00620578 110.93828 111.22711
    107.19703 0.00538111 110.9321 111.21956
    110.04432 0.0052264 110.92593 111.21202
    94.86447 0.00605546 110.91976 111.2045
    87.42899 0.00665244 110.9136 111.19699
    100.71174 0.00576502 110.90743 111.18949
    112.8508 0.00508813 110.90128 111.182
    110.11159 0.00527812 110.89512 111.17453
    100.8612 0.00573233 110.88897 111.16707
    103.85602 0.00554943 110.88282 111.15962
    90.96668 0.00640244 110.87668 111.15218
    82.33866 0.00704863 110.87053 111.14476
    91.59625 0.00629563 110.8644 111.13735
    107.64167 0.00539471 110.85826 111.12995
    94.48771 0.00617944 110.85213 111.12257
    103.23877 0.00562781 110.846 111.11519
    107.80903 0.00538095 110.83988 111.10783
    101.92207 0.00563404 110.83376 111.10048
    105.93585 0.00543825 110.82764 111.09315
    90.67694 0.00639557 110.82153 111.08582
    103.58411 0.00559077 110.81542 111.07851
    100.41101 0.00574749 110.80932 111.07121
    104.20785 0.00559732 110.80322 111.06392
    131.24318 0.00443695 110.79712 111.05664
    121.89029 0.00473469 110.79102 111.04937
    93.8437 0.00616265 110.78493 111.04212
    92.04792 0.00624303 110.77884 111.03487
    105.75808 0.00541841 110.77276 111.02764
    110.26831 0.00520919 110.76668 111.02042
    124.49613 0.00464483 110.7606 111.01321
    108.40274 0.00533926 110.75453 111.00601
    89.01453 0.00654168 110.74846 110.99883
    100.78608 0.00583427 110.7424 110.99165
    123.12288 0.00471442 110.73634 110.98449
    121.184 0.00482553 110.73028 110.97733
    106.95025 0.00540675 110.72422 110.97019
    99.83738 0.0058031 110.71817 110.96306
    94.99912 0.00608631 110.71213 110.95594
    83.5677 0.0069273 110.70608 110.94883
    102.42496 0.00568763 110.70005 110.94173
    122.25495 0.00471434 110.69401 110.93464
    101.90131 0.00566803 110.68798 110.92757
    79.97361 0.00721565 110.68195 110.9205
    100.29892 0.0057757 110.67593 110.91344
    105.35606 0.00555015 110.66991 110.9064
    89.3106 0.00651195 110.66389 110.89936
    100.18571 0.00583412 110.65788 110.89234
    95.95216 0.00612231 110.65187 110.88532
    97.97492 0.00591405 110.64587 110.87832
    103.50324 0.00560534 110.63987 110.87132
    114.96246 0.00506869 110.63387 110.86434
    98.83784 0.00581795 110.62788 110.85737
    99.78492 0.00585697 110.62189 110.8504
    106.44116 0.00546013 110.61591 110.84345
    94.17445 0.00610039 110.60993 110.83651
    99.29065 0.00580154 110.60395 110.82958
    112.70958 0.00509026 110.59798 110.82265
    117.25278 0.00495544 110.59201 110.81574
    98.48393 0.00583966 110.58604 110.80884
    107.59601 0.00535502 110.58008 110.80194
    93.69914 0.00616477 110.57412 110.79506
    99.04906 0.00579344 110.56817 110.78819
    101.25172 0.00568077 110.56222 110.78132
    87.34937 0.00665902 110.55628 110.77447
    99.34465 0.00584932 110.55034 110.76762
    84.08934 0.0068404 110.5444 110.76079
    84.27342 0.00698315 110.53847 110.75397
    83.5776 0.00700748 110.53254 110.74715
    88.32917 0.00644675 110.52662 110.74034
    90.68512 0.00636656 110.5207 110.73355
    117.1743 0.00498838 110.51478 110.72676
    104.90122 0.00550007 110.50887 110.71998
    111.09669 0.00522946 110.50296 110.71322
    116.80649 0.00496792 110.49706 110.70646
    100.71046 0.00572479 110.49116 110.69971
    109.59353 0.00528816 110.48526 110.69297
    122.19581 0.00472998 110.47937 110.68624
    87.75912 0.00662976 110.47348 110.67952
    99.18995 0.00581892 110.4676 110.67281
    108.84413 0.00532946 110.46172 110.6661
    101.26147 0.00593098 110.45585 110.65941
    110.55161 0.00518228 110.44998 110.65272
    100.48426 0.00578099 110.44411 110.64605
    89.29857 0.00653849 110.43825 110.63938
    95.13095 0.00621464 110.43239 110.63273
    118.07858 0.00492195 110.42654 110.62608
    126.68474 0.00458171 110.42069 110.61944
    104.5116 0.00549847 110.41485 110.61281
    107.66288 0.00533614 110.40901 110.60619
    84.35599 0.00696324 110.40317 110.59958
    94.33437 0.00614923 110.39734 110.59297
    105.03775 0.00546367 110.39151 110.58638
    101.09521 0.00579553 110.38569 110.57979
    116.60361 0.00497841 110.37987 110.57322
    95.72354 0.00607506 110.37406 110.56665
    73.13216 0.00800536 110.36825 110.56009
    111.5616 0.005256 110.36244 110.55354
    91.07665 0.00639392 110.35664 110.547
    95.67066 0.00608507 110.35085 110.54047
    93.12914 0.00622628 110.34505 110.53394
    105.43263 0.00550135 110.33927 110.52743
    86.29112 0.00669535 110.33348 110.52092
    91.97234 0.00625315 110.32771 110.51442
    118.21835 0.00488026 110.32193 110.50793
    109.97992 0.0052655 110.31616 110.50145
    104.4 0.00553936 110.3104 110.49498
    102.31206 0.00561093 110.30464 110.48852
    104.31953 0.00565813 110.29888 110.48206
    83.78867 0.00706081 110.29313 110.47562
    100.30914 0.00582284 110.28739 110.46918
    109.60132 0.0052608 110.28164 110.46275
    102.48881 0.00567696 110.27591 110.45633
    93.92452 0.00618408 110.27017 110.44992
    99.72827 0.00578224 110.26445 110.44351
    125.93493 0.00461078 110.25872 110.43712
    105.05284 0.00546747 110.253 110.43073
    85.24239 0.00685529 110.24729 110.42435
    98.48473 0.00594405 110.24158 110.41798
    99.11975 0.00585934 110.23587 110.41162
    106.34137 0.00542551 110.23017 110.40527
    111.83417 0.00517277 110.22448 110.39892
    97.57071 0.00588221 110.21879 110.39258
    86.12307 0.00665711 110.2131 110.38626
    78.17905 0.00742655 110.20742 110.37994
    98.52485 0.00589233 110.20175 110.37362
    93.74943 0.00622147 110.19607 110.36732
    101.02378 0.00581335 110.19041 110.36103
    116.49528 0.00499384 110.18474 110.35474
    112.01014 0.00515442 110.17909 110.34846
    110.70274 0.00520318 110.17343 110.34219
    136.57894 0.00422724 110.16779 110.33593
    98.57838 0.00591818 110.16214 110.32967
    133.99191 0.00434115 110.15651 110.32343
    111.27455 0.00523747 110.15087 110.31719
    102.95525 0.00570441 110.14525 110.31096
    109.01279 0.00530047 110.13962 110.30474
    127.32369 0.00452254 110.134 110.29852
    128.88446 0.0044592 110.12839 110.29232
    111.07039 0.00521078 110.12278 110.28612
    96.12509 0.00601075 110.11718 110.27993
    97.91808 0.00589645 110.11158 110.27375
    114.51865 0.00507874 110.10599 110.26758
    108.246 0.00540069 110.1004 110.26141
    103.18484 0.00566362 110.09482 110.25526
    85.98958 0.00673297 110.08924 110.24911
    97.17242 0.0060147 110.08366 110.24297
    99.26045 0.00586749 110.07809 110.23684
    112.24741 0.00512956 110.07253 110.23071
    103.9772 0.00556182 110.06697 110.2246
    94.12396 0.0061765 110.06142 110.21849
    113.64718 0.00513899 110.05587 110.21239
    96.39215 0.00607047 110.05033 110.2063
    100.88028 0.00575073 110.04479 110.20021
    115.58274 0.00500863 110.03926 110.19414
    100.62883 0.00577011 110.03373 110.18807
    104.75868 0.0055728 110.02821 110.18201
    112.5133 0.00515807 110.02269 110.17595
    115.74212 0.00497301 110.01718 110.16991
    95.37328 0.00611281 110.01167 110.16387
    111.83899 0.0051784 110.00617 110.15785
    111.0126 0.00516771 110.00067 110.15183
    125.48644 0.00461207 109.99518 110.14581
    87.11996 0.00670721 109.9897 110.13981
    102.76724 0.00566427 109.98422 110.13381
    104.90057 0.0054995 109.97874 110.12782
    98.88755 0.00585522 109.97327 110.12184
    116.78829 0.00494692 109.96781 110.11587
    121.75153 0.00472775 109.96235 110.10991
    130.51804 0.00441262 109.95689 110.10395
    95.15846 0.00614405 109.95145 110.098
    88.98202 0.00653125 109.946 110.09206
    108.09884 0.00537965 109.94056 110.08613
    105.37304 0.00554832 109.93513 110.0802
    93.50975 0.00615904 109.92971 110.07429
    130.17574 0.00444633 109.92428 110.06838
    129.38756 0.00443009 109.91887 110.06248
    95.21442 0.00619251 109.91346 110.05658
    91.89059 0.00633419 109.90805 110.0507
    92.02798 0.00633034 109.90265 110.04482
    89.24156 0.00653201 109.89726 110.03895
    88.248 0.00658115 109.89187 110.03309
    95.7962 0.00604289 109.88649 110.02723
    106.53738 0.00544095 109.88111 110.02139
    113.82593 0.00506325 109.87574 110.01555
    85.8621 0.00680121 109.87037 110.00972
    106.81532 0.005432 109.86501 110.0039
    95.65212 0.00600089 109.85966 109.99808
    93.44444 0.00616528 109.85431 109.99228
    105.79565 0.00548682 109.84896 109.98648
    107.40675 0.00534384 109.84362 109.98069
    90.5522 0.00633022 109.83829 109.9749
    126.79841 0.00456118 109.83296 109.96913
    115.61849 0.00506847 109.82764 109.96336
    91.0681 0.00635274 109.82233 109.9576
    82.17448 0.00707047 109.81702 109.95185
    90.11859 0.00642449 109.81171 109.94611
    99.12787 0.00581059 109.80642 109.94037
    110.70228 0.00518067 109.80112 109.93465
    101.23552 0.00577282 109.79584 109.92893
    93.40059 0.00620307 109.79056 109.92322
    100.68991 0.00575888 109.78528 109.91751
    97.65937 0.00590552 109.78001 109.91182
    84.40345 0.00681743 109.77475 109.90613
    92.21199 0.00626243 109.76949 109.90045
    98.17541 0.00590205 109.76424 109.89478
    105.67396 0.00547863 109.75899 109.88911
    120.42755 0.00485023 109.75375 109.88346
    87.43067 0.00677178 109.74852 109.87781
    99.23445 0.00584234 109.74329 109.87217
    114.8545 0.00506901 109.73807 109.86653
    96.40677 0.00600388 109.73285 109.86091
    79.85772 0.00727997 109.72764 109.85529
    101.63426 0.00572344 109.72244 109.84969
    99.6743 0.00581104 109.71724 109.84408
    102.98868 0.0056256 109.71205 109.83849
    105.55077 0.00545659 109.70686 109.83291
    80.14595 0.00727882 109.70168 109.82733
    80.72282 0.00716756 109.69651 109.82176
    87.69767 0.0065791 109.69134 109.8162
    100.51758 0.00574284 109.68618 109.81065
    93.0857 0.00621107 109.68102 109.8051
    87.3926 0.00661089 109.67588 109.79957
    93.6967 0.00617251 109.67073 109.79404
    95.20293 0.00602144 109.6656 109.78851
    96.25233 0.00598022 109.66046 109.783
    94.98917 0.00623658 109.65534 109.7775
    87.93719 0.00662694 109.65022 109.772
    79.25337 0.0073413 109.64511 109.76651
    87.60148 0.00662009 109.64 109.76103
    105.87251 0.00548468 109.6349 109.75556
    105.8995 0.00543363 109.62981 109.75009
    90.87319 0.00639526 109.62472 109.74463
    102.75035 0.00565934 109.61964 109.73918
    82.91159 0.00695456 109.61457 109.73374
    93.29918 0.00628226 109.6095 109.72831
    116.63088 0.00500892 109.60444 109.72289
    101.35345 0.00570667 109.59938 109.71747
    98.88739 0.0058652 109.59433 109.71206
    92.99821 0.006242 109.58929 109.70666
    79.8433 0.00739832 109.58426 109.70127
    71.06406 0.00820096 109.57923 109.69588
    88.3344 0.00661251 109.5742 109.69051
    99.83478 0.00579108 109.56919 109.68514
    92.92508 0.00625623 109.56418 109.67978
    85.19187 0.00680205 109.55917 109.67442
    99.15828 0.00582607 109.55418 109.66908
    99.31347 0.00581484 109.54919 109.66374
    124.57266 0.00467269 109.5442 109.65842
    132.33295 0.00438144 109.53923 109.6531
    110.57066 0.00520392 109.53426 109.64779
    101.03241 0.00573818 109.52929 109.64248
    101.28334 0.00572261 109.52433 109.63719
    71.713 0.008135 109.51938 109.6319
    97.40521 0.00596899 109.51444 109.62662
    103.29115 0.00559693 109.5095 109.62135
    92.29695 0.00632098 109.50457 109.61609
    103.41316 0.00560108 109.49965 109.61083
    117.95027 0.00490927 109.49473 109.60559
    109.17912 0.00529125 109.48982 109.60035
    108.69566 0.00532356 109.48492 109.59512
    106.87334 0.00541305 109.48002 109.5899
    92.73616 0.00626585 109.47513 109.58468
    102.19438 0.00566147 109.47025 109.57948
    99.87939 0.00578859 109.46537 109.57428
    123.96824 0.00465581 109.4605 109.56909
    116.97252 0.00491072 109.45564 109.56391
    89.34387 0.00658356 109.45078 109.55874
    100.31222 0.00582957 109.44593 109.55358
    102.14089 0.00563194 109.44109 109.54842
    121.85505 0.00472622 109.43626 109.54328
    122.75098 0.00476752 109.43143 109.53814
    113.14119 0.00521531 109.42661 109.53301
    134.23066 0.00427964 109.42179 109.52789
    111.83088 0.00518415 109.41699 109.52277
    101.55001 0.00569648 109.41219 109.51767
    102.03451 0.00566626 109.40739 109.51257
    86.93582 0.00674185 109.40261 109.50748
    110.33843 0.00529961 109.39783 109.5024
    112.85539 0.00511273 109.39306 109.49733
    97.07076 0.00596743 109.38829 109.49227
    92.09879 0.00625938 109.38353 109.48721
    95.72785 0.00603662 109.37878 109.48216
    98.87641 0.00585792 109.37404 109.47713
    112.06531 0.00514878 109.36931 109.4721
    103.33081 0.00557095 109.36458 109.46708
    98.01376 0.00586242 109.35986 109.46206
    100.94467 0.00573043 109.35514 109.45706
    103.08715 0.00557365 109.35043 109.45206
    100.46629 0.00574925 109.34574 109.44708
    92.64277 0.00619632 109.34104 109.4421
    90.69228 0.00640167 109.33636 109.43713
    104.71603 0.0055175 109.33168 109.43217
    103.33105 0.00559765 109.32701 109.42721
    100.20323 0.00575942 109.32235 109.42227
    91.54467 0.00629212 109.31769 109.41733
    101.96887 0.00575002 109.31304 109.41241
    108.5641 0.00535043 109.3084 109.40749
    94.24507 0.00612475 109.30377 109.40258
    100.53764 0.00574127 109.29915 109.39768
    121.27736 0.00471485 109.29453 109.39279
    110.03528 0.00524034 109.28992 109.3879
    97.65771 0.00588413 109.28531 109.38303
    96.12283 0.00601108 109.28072 109.37816
    105.31361 0.00548992 109.27613 109.39027
    121.73393 0.00473059 109.27155 109.38548
    113.19433 0.00510276 109.26698 109.38069
    121.91923 0.00471112 109.26241 109.37591
    121.95202 0.00468867 109.25786 109.37114
    120.03934 0.00476662 109.25331 109.36638
    121.95975 0.00474374 109.24876 109.36163
    120.07564 0.00486155 109.24423 109.35688
    100.11686 0.00588871 109.2397 109.35215
    93.56376 0.00618657 109.23518 109.34742
    106.35498 0.00541988 109.23067 109.34271
    99.70096 0.00583883 109.22617 109.338
    100.51929 0.00577117 109.22167 109.33331
    102.93228 0.00565172 109.21718 109.32862
    94.98464 0.00609673 109.21271 109.32394
    103.26114 0.00561033 109.20823 109.31927
    99.72676 0.00586074 109.20377 109.31461
    100.35864 0.00581944 109.19931 109.30996
    106.46145 0.00540072 109.19486 109.30531
    102.45205 0.00558832 109.19042 109.30068
    87.3792 0.00671985 109.18599 109.29606
    97.51112 0.00601026 109.18157 109.29144
    94.60968 0.00610696 109.17715 109.28684
    100.01493 0.0057692 109.17274 109.28224
    92.28745 0.00634209 109.16834 109.27765
    92.91568 0.00622237 109.16395 109.27308
    91.80691 0.00626312 109.15956 109.26851
    105.68323 0.00542842 109.15519 109.26395
    110.25497 0.00517928 109.15082 109.2594
    104.11722 0.0055325 109.14646 109.25486
    96.30618 0.00597217 109.14211 109.25033
    89.04435 0.00651916 109.13776 109.24581
    80.67772 0.00711246 109.13343 109.1522
    90.80614 0.00635492 109.1291 109.14794
    90.36457 0.00642564 109.12478 109.14368
    98.33155 0.00589174 109.12047 109.13943
    94.30886 0.00614121 109.11617 109.13519
    87.15922 0.00666107 109.11188 109.13096
    99.2779 0.0058332 109.10759 109.12673
    117.36678 0.00492279 109.10331 109.12252
    117.02607 0.00490426 109.09904 109.11831
    99.17603 0.00584107 109.09478 109.11411
    86.90986 0.00664358 109.09053 109.10993
    107.25389 0.00540752 109.08629 109.10575
    93.59831 0.00611307 109.08205 109.10157
    105.57332 0.00548962 109.07782 109.09741
    95.76209 0.00613743 109.0736 109.09326
    90.44867 0.00642161 109.06939 109.08911
    87.69249 0.00657057 109.06519 109.08498
    103.73164 0.0056015 109.061 109.08085
    102.03383 0.0056677 109.05681 109.07673
    106.84682 0.00552259 109.05264 109.07262
    96.21296 0.00609395 109.04847 109.06852
    126.27576 0.00458767 109.04431 109.06443
    104.55317 0.00550641 109.04016 109.06035
    106.17002 0.00539626 109.03602 109.05627
    99.9443 0.00573469 109.03189 109.05221
    95.80832 0.00598448 109.02776 109.04815
    107.74344 0.00540296 109.02365 109.04411
    113.23694 0.00512439 109.01954 109.04007
    126.70456 0.00459199 109.01544 109.03604
    98.86813 0.00580959 109.01135 109.03202
    95.76274 0.00605741 109.00727 109.02801
    116.48527 0.00497641 109.0032 109.02401
    84.87092 0.00684964 108.99914 109.02002
    101.40321 0.00570103 108.99509 109.01604
    105.49999 0.00548373 108.99104 109.01207
    102.07052 0.00565454 108.98701 109.0081
    107.99411 0.00535457 108.98298 109.00415
    103.87814 0.00562736 108.97896 109.0002
    101.76066 0.0056661 108.97495 108.99627
    82.83124 0.00714121 108.97095 108.99234
    92.50316 0.00632166 108.96696 108.98842
    89.58058 0.00645537 108.96298 108.98452
    98.67238 0.00583265 108.95901 108.98062
    103.37156 0.00558007 108.95504 108.97673
    90.48181 0.00640096 108.95109 108.97285
    101.25321 0.00572094 108.94714 108.96898
    91.00025 0.00633072 108.94321 108.96512
    101.27661 0.0057589 108.93928 108.96127
    101.09569 0.00574964 108.93536 108.95743
    92.27257 0.00642227 108.93145 108.9536
    94.91611 0.00615351 108.92755 108.94978
    90.78026 0.00642162 108.92366 108.94597
    86.66008 0.0066814 108.91978 108.94217
    78.92084 0.00741713 108.91591 108.93837
    88.12172 0.00661428 108.91205 108.93459
    104.15716 0.00553271 108.9082 108.93082
    105.36285 0.00547274 108.90435 108.92705
    85.87131 0.00678408 108.90052 108.9233
    91.82463 0.00635789 108.89669 108.91956
    113.31942 0.00513314 108.89288 108.91582
    110.64503 0.00522825 108.88907 108.9121
    109.7074 0.0052581 108.88528 108.90839
    90.4987 0.00639406 108.88149 108.90468
    94.16034 0.00611102 108.87771 108.90099
    105.92015 0.00545522 108.87394 108.89731
    106.32858 0.00545379 108.87018 108.89363
    74.73567 0.00778619 108.86644 108.88997
    82.76923 0.00699276 108.8627 108.88631
    104.09968 0.00553559 108.85897 108.88267
    99.25652 0.00582008 108.85525 108.87904
    108.28145 0.00534497 108.85154 108.87542
    95.54868 0.00624473 108.84784 108.8718
    118.50299 0.00501972 108.84415 108.8682
    94.53162 0.00619507 108.84047 108.86461
    94.49931 0.00615918 108.8368 108.86103
    107.2405 0.00542469 108.83313 108.85745
    100.87137 0.00574172 108.82948 108.85389
    94.43711 0.00617291 108.82584 108.85034
    89.81664 0.00643226 108.82221 108.8468
    96.36089 0.00598278 108.81859 108.84327
    93.5029 0.00616637 108.81498 108.83975
    81.01928 0.00716488 108.81137 108.83624
    102.2351 0.00566152 108.80778 108.83274
    104.40377 0.00552348 108.8042 108.82925
    96.79414 0.00595457 108.80063 108.82577
    91.52264 0.00636605 108.79707 108.82231
    79.23043 0.00729695 108.79351 108.81885
    105.83119 0.00544949 108.78997 108.8154
    99.5109 0.00576554 108.78644 108.81197
    112.98613 0.00512174 108.78292 108.80854
    105.64071 0.00548316 108.77941 108.80513
    92.18308 0.00632665 108.77591 108.80173
    92.88159 0.00626325 108.77241 108.79833
    118.17654 0.00493041 108.76893 108.79495
    106.63196 0.00543589 108.76546 108.79158
    102.06124 0.00573994 108.762 108.78822
    112.84867 0.00519525 108.75855 108.78487
    96.08827 0.00598975 108.75511 108.78153
    107.19661 0.00542341 108.75168 108.7782
    103.68614 0.0056294 108.74826 108.77489
    95.55774 0.00603585 108.74486 108.77158
    76.98337 0.00753522 108.74146 108.76829
    101.39175 0.00581362 108.73807 108.765
    80.10908 0.00719102 108.73469 108.76173
    100.86514 0.00580868 108.73133 108.75847
    95.25033 0.00617242 108.72797 108.75522
    85.82383 0.0068021 108.72462 108.75198
    96.60716 0.00598269 108.72129 108.74875
    97.34452 0.00588142 108.71796 108.74553
    109.55829 0.00527188 108.71465 108.74233
    99.80529 0.00580375 108.71135 108.73913
    84.8329 0.00681423 108.70805 108.73595
    105.48317 0.00548317 108.70477 108.73278
    136.37019 0.00423697 108.7015 108.72962
    127.96755 0.00452746 108.69824 108.72647
    109.63019 0.00520732 108.69499 108.72333
    96.39301 0.00615795 108.69175 108.7202
    89.3654 0.00656889 108.68852 108.71709
    102.28348 0.00569643 108.6853 108.71399
    76.81075 0.0076806 108.6821 108.71089
    110.03092 0.0053102 108.6789 108.70781
    99.11047 0.00588413 108.67571 108.70474
    100.36014 0.00574676 108.67254 108.70169
    110.65668 0.005238 108.66938 108.69864
    95.23834 0.00605361 108.66622 108.69561
    113.60963 0.00508131 108.66308 108.69259
    120.35475 0.00481555 108.65995 108.68958
    106.60696 0.00542132 108.65683 108.68658
    95.03651 0.00610558 108.65373 108.68359
    102.27529 0.00568137 108.65063 108.68062
    101.64852 0.00568261 108.64754 108.67765
    91.38398 0.00630688 108.64447 108.6747
    98.06094 0.00590745 108.6414 108.67176
    99.73548 0.00584823 108.63835 108.66884
    101.7382 0.00577047 108.63531 108.66592
    96.63008 0.00598947 108.63228 108.66302
    81.28776 0.00714296 108.62926 108.66013
    83.89823 0.00690723 108.62625 108.65725
    88.80178 0.00646609 108.62326 108.65438
    86.6801 0.00663983 108.62027 108.65153
    94.68362 0.0061709 108.6173 108.64868
    101.88061 0.00568761 108.61434 108.64585
    106.94005 0.00541613 108.61139 108.64303
    94.23528 0.00613421 108.60845 108.64023
    82.62114 0.007048 108.60552 108.63743
    89.86985 0.00647268 108.6026 108.63465
    109.94467 0.00530712 108.5997 108.63189
    109.92222 0.0052251 108.5968 108.62913
    100.64613 0.00570633 108.59392 108.62639
    99.3639 0.00581816 108.59105 108.62365
    90.08671 0.00640983 108.58819 108.62094
    113.62284 0.00509277 108.58535 108.61823
    118.7656 0.00487894 108.58251 108.61553
    117.31861 0.00495862 108.57969 108.61285
    91.49888 0.00640154 108.57688 108.61018
    103.03531 0.00566532 108.57408 108.60753
    96.81765 0.00600447 108.57129 108.60488
    106.68905 0.00545874 108.56851 108.60225
    114.52021 0.00504512 108.56575 108.59964
    95.01994 0.00599808 108.56299 108.59703
    97.00858 0.00594703 108.56025 108.59444
    129.69816 0.0044525 108.55752 108.59186
    128.28254 0.00451585 108.55481 108.58929
    119.0669 0.00488627 108.5521 108.58674
    108.54478 0.00532836 108.54941 108.5842
    97.67437 0.00595077 108.54673 108.58167
    77.12913 0.00756235 108.54406 108.57916
    98.67577 0.00589986 108.5414 108.57666
    96.15699 0.0060199 108.53875 108.57417
    95.21031 0.00606251 108.53612 108.57169
    92.37103 0.0062788 108.5335 108.56923
    103.50849 0.00554153 108.53089 108.56678
    91.45629 0.00640585 108.52829 108.56435
    95.00008 0.00617319 108.52571 108.56192
    101.02026 0.00567358 108.52314 108.55951
    108.9161 0.00525496 108.52058 108.55712
    103.08791 0.00563836 108.51803 108.55474
    103.32245 0.00557601 108.5155 108.55237
    95.47385 0.00605334 108.51297 108.55001
    90.78162 0.00650295 108.51046 108.54767
    103.32283 0.00569248 108.50797 108.54535
    105.24109 0.00555157 108.50548 108.54303
    109.04894 0.00535572 108.503 108.54073
    94.60904 0.00614701 108.50054 108.53844
    93.27625 0.00619192 108.4981 108.53617
    106.58549 0.00540187 108.49566 108.53391
    87.03142 0.00657524 108.49324 108.53166
    103.33328 0.00556388 108.49083 108.52943
    91.43981 0.0063672 108.48843 108.52721
    92.73754 0.00624769 108.48604 108.52501
    98.43297 0.00587641 108.48367 108.52282
    107.46983 0.00532791 108.48131 108.52064
    105.1552 0.00544513 108.47896 108.51848
    84.19284 0.00693872 108.47663 108.51633
    74.96161 0.00787526 108.4743 108.51419
    95.92094 0.00606485 108.472 108.51208
    83.54048 0.00696029 108.4697 108.50997
    100.97305 0.00574593 108.46742 108.50788
    98.52141 0.0058404 108.46515 108.5058
    85.66862 0.00677226 108.46289 108.50374
    80.03202 0.00723744 108.46064 108.50169
    84.5944 0.00686655 108.45841 108.49965
    88.6075 0.00652729 108.45619 108.49763
    91.65597 0.00634499 108.45399 108.49563
    106.53829 0.00543864 108.45179 108.49363
    87.95673 0.00658114 108.44961 108.49166
    96.64149 0.00601019 108.44745 108.4897
    88.87859 0.00648677 108.44529 108.48775
    115.1696 0.00500361 108.44315 108.48582
    112.14534 0.00521953 108.44103 108.4839
    109.34027 0.0053313 108.43891 108.48199
    106.71996 0.00545607 108.43681 108.48011
    94.95761 0.0060871 108.43472 108.47823
    80.70167 0.00716753 108.43265 108.47637
    94.69931 0.0061697 108.43059 108.47453
    92.60667 0.00622429 108.42854 108.4727
    107.95453 0.00533887 108.42651 108.47088
    93.12405 0.00621138 108.42449 108.46908
    94.10303 0.00611763 108.42248 108.4673
    99.80137 0.00577886 108.42048 108.46553
    92.69724 0.00620953 108.4185 108.46378
    79.82228 0.00729969 108.41654 108.46204
    105.62209 0.00551161 108.41458 108.46032
    99.48014 0.00579151 108.41264 108.45861
    83.00541 0.00696732 108.41072 108.45692
    105.95685 0.00546816 108.4088 108.45524
    95.21056 0.0061403 108.40691 108.45358
    101.12159 0.0057456 108.40502 108.45193
    98.45146 0.00585772 108.40315 108.4503
    90.32833 0.00640422 108.40129 108.44868
    84.69353 0.00686376 108.39945 108.44708
    96.78626 0.0059754 108.39762 108.4455
    117.25102 0.00492604 108.3958 108.44393
    105.49915 0.00551031 108.394 108.44238
    108.67348 0.00532721 108.39221 108.44084
    95.10652 0.00605295 108.39043 108.43932
    97.82605 0.00589132 108.38867 108.43782
    93.93696 0.00616724 108.38692 108.43633
    92.58974 0.00619607 108.38519 108.43486
    90.89201 0.00634042 108.38347 108.4334
    93.133 0.00619246 108.38177 108.43196
    98.56707 0.00588822 108.38008 108.43054
    99.93681 0.00578492 108.3784 108.42913
    90.05256 0.0064075 108.37674 108.42774
    103.49046 0.00556371 108.37509 108.42636
    101.60567 0.00568981 108.37345 108.425
    102.34386 0.00570723 108.37183 108.42366
    87.96836 0.00662795 108.37022 108.42233
    94.6321 0.00614848 108.36863 108.42102
    78.24484 0.00742888 108.36706 108.41973
    92.51279 0.00621766 108.36549 108.41845
    106.30033 0.00540155 108.36394 108.41719
    91.76394 0.00637863 108.36241 108.41595
    105.34937 0.00548758 108.36089 108.41472
    96.35105 0.00607681 108.35938 108.41351
    93.62755 0.00612804 108.35789 108.41232
    97.22877 0.00588973 108.35642 108.41114
    107.66347 0.00532765 108.35495 108.40998
    96.10949 0.00603972 108.35351 108.40885
    104.14839 0.00553804 108.35207 108.40772
    104.43453 0.0055405 108.35065 108.40661
    83.31655 0.00695236 108.34925 108.40552
    97.91033 0.00589982 108.34786 108.40445
    101.16073 0.00570263 108.34649 108.4034
    87.23061 0.00661786 108.34513 108.40236
    93.79766 0.00614994 108.34378 108.40134
    104.75213 0.00553776 108.34245 108.40033
    97.13721 0.0059381 108.34114 108.39935
    102.56096 0.00562804 108.33984 108.39838
    102.20003 0.00564127 108.33855 108.39743
    100.05354 0.00570955 108.33728 108.3965
    96.60524 0.00601876 108.33602 108.39559
    100.01811 0.00576578 108.33478 108.39469
    110.0995 0.00519208 108.33356 108.39381
    97.13409 0.00594138 108.33234 108.39295
    99.82466 0.00578947 108.33115 108.39211
    94.2181 0.00608825 108.32997 108.39129
    93.49974 0.00621758 108.3288 108.39048
    79.80047 0.00735838 108.32765 108.38969
    86.05243 0.00685984 108.32651 108.38892
    86.83387 0.00667362 108.32539 108.38817
    90.60739 0.00635496 108.32429 108.38744
    103.35527 0.00560269 108.3232 108.38673
    90.49745 0.00634582 108.32212 108.38603
    95.71492 0.00611681 108.32106 108.38536
    88.25754 0.00659572 108.32002 108.3847
    104.39816 0.00557045 108.31899 108.38406
    77.02729 0.00763131 108.31798 108.38344
    82.33026 0.0071212 108.31698 108.38284
    76.27816 0.00800877 108.316 108.38226
    100.16171 0.00584271 108.31503 108.3817
    115.22173 0.0049868 108.31408 108.38116
    95.59899 0.0060403 108.31314 108.38063
    96.62725 0.00600329 108.31222 108.38013
    104.18338 0.00557701 108.31132 108.37964
    109.71094 0.00524587 108.31043 108.37918
    106.61045 0.00539351 108.30956 108.37873
    90.899 0.00634138 108.3087 108.37831
    90.38039 0.00642829 108.30786 108.3779
    105.54586 0.00548312 108.30703 108.37751
    108.22659 0.00534107 108.30622 108.37715
    116.74329 0.00492467 108.30542 108.3768
    100.50237 0.00582019 108.30465 108.37667
    81.42459 0.00719972 108.30388 108.37637
    83.01394 0.00696829 108.30313 108.37608
    86.65936 0.0067552 108.3024 108.37582
    79.82231 0.00720548 108.30169 108.37557
    92.52878 0.00628291 108.30099 108.37535
    93.98583 0.00620204 108.30031 108.37515
    92.13372 0.00628358 108.29964 108.37496
    99.28083 0.00591377 108.29899 108.3748
    93.59253 0.00618591 108.29835 108.37466
    86.55203 0.00666147 108.29773 108.37454
    78.76896 0.00728736 108.29713 108.37444
    97.69717 0.00596304 108.29654 108.37436
    83.24255 0.0069855 108.29597 108.37431
    101.78913 0.00574884 108.29542 108.37427
    101.72796 0.00570904 108.29488 108.37426
    120.81143 0.00478648 108.29436 108.37427
    104.98356 0.00552384 108.29385 108.37429
    110.95078 0.00521314 108.29336 108.37435
    91.39791 0.00639443 108.29289 108.37442
    79.96155 0.0072466 108.29244 108.37452
    88.11705 0.00654529 108.292 108.37463
    99.97179 0.00589555 108.29157 108.37477
    97.74802 0.00595102 108.29117 108.37493
    106.97526 0.00537369 108.29078 108.37512
    106.93424 0.00541409 108.2904 108.37532
    84.2595 0.00687121 108.29005 108.37555
    100.47926 0.00579887 108.2897 108.3758
    101.10865 0.00576464 108.28938 108.37608
    100.59819 0.00571302 108.28907 108.37638
    84.02606 0.00678134 108.28878 108.3767
    95.32713 0.00603031 108.28851 108.37704
    98.82125 0.00581962 108.28825 108.37741
    102.79268 0.00567074 108.28801 108.3778
    101.99033 0.00571797 108.28779 108.37821
    118.24556 0.00487109 108.28758 108.37865
    104.78019 0.00551803 108.2874 108.37911
    89.29106 0.00643055 108.28722 108.3796
    106.81325 0.0054103 108.28707 108.38011
    87.09872 0.00661243 108.28693 108.38064
    79.71356 0.00721674 108.28681 108.3812
    101.64999 0.00565963 108.28671 108.38178
    116.65811 0.0049209 108.28662 108.38239
    96.47323 0.00603926 108.28655 108.38302
    86.62809 0.00668608 108.28649 108.38368
    106.47479 0.00549627 108.28646 108.38436
    112.32063 0.00515001 108.28644 108.38507
    93.67028 0.00616297 108.28644 108.3858
    110.66103 0.00525926 108.28645 108.38656
    88.48114 0.00647344 108.28649 108.38735
    115.72339 0.00496043 108.28654 108.38815
    125.75688 0.00460594 108.28661 108.38899
    104.04239 0.00555757 108.28669 108.38985
    103.04674 0.00573065 108.2868 108.39074
    105.13646 0.00556474 108.28692 108.39166
    109.46773 0.0052932 108.28705 108.39259
    106.24018 0.0054134 108.28721 108.39357
    102.55651 0.0056524 108.28738 108.39456
    103.25087 0.00561119 108.28757 108.39558
    118.92452 0.00488643 108.28778 108.39663
    113.12777 0.00511568 108.28801 108.39771
    86.3995 0.00678783 108.28825 108.39881
    118.41322 0.00496658 108.28851 108.39994
    94.28377 0.00619866 108.28879 108.40111
    91.77763 0.00630147 108.28909 108.40229
    108.32446 0.00529384 108.2894 108.40351
    109.19544 0.00527545 108.28973 108.40476
    122.52418 0.00473378 108.29008 108.40603
    107.50514 0.00538158 108.29045 108.40734
    118.20915 0.00486973 108.29084 108.40867
    98.57449 0.00586933 108.29124 108.41003
    105.85254 0.00549899 108.29166 108.41143
    100.06912 0.00574686 108.2921 108.41285
    114.25081 0.0050344 108.29256 108.4143
    116.88231 0.00505203 108.29304 108.41579
    89.4622 0.00651318 108.29353 108.4173
    99.26809 0.00581303 108.29404 108.41885
    103.41149 0.00559772 108.29457 108.42042
    102.54178 0.00565596 108.29512 108.42203
    113.8693 0.0050704 108.29569 108.42367
    103.8672 0.00557078 108.29627 108.42534
    92.26686 0.00625237 108.29688 108.42704
    91.30386 0.00630178 108.2975 108.42877
    98.15353 0.00585737 108.29814 108.43054
    87.53685 0.00654313 108.2988 108.43235
    102.29566 0.00565178 108.29947 108.43418
    109.61322 0.00527663 108.30017 108.43605
    91.7989 0.00630679 108.30088 108.43795
    99.89733 0.00577606 108.30162 108.43989
    115.03547 0.00498426 108.30237 108.44186
    105.14793 0.00552919 108.30314 108.44386
    84.18567 0.00684828 108.30392 108.4459
    95.70966 0.00608352 108.30473 108.44798
    108.63857 0.00531093 108.30556 108.45009
    80.43891 0.00720172 108.3064 108.45224
    83.08604 0.00697701 108.30726 108.45442
    114.44824 0.00502502 108.30814 108.45664
    111.29494 0.00520213 108.30904 108.4589
    115.23696 0.00504409 108.30996 108.4612
    109.7261 0.00524616 108.3109 108.46353
    101.75965 0.0056414 108.31186 108.4659
    100.27908 0.00576588 108.31283 108.46831
    106.83111 0.00541051 108.31383 108.47076
    114.29579 0.00507867 108.31484 108.47325
    98.37398 0.00585479 108.31587 108.47578
    112.72251 0.00510973 108.31692 108.47835
    113.39459 0.00513668 108.318 108.48096
    111.06646 0.00521559 108.31908 108.48361
    113.55409 0.00508472 108.32019 108.48631
    98.26994 0.00586756 108.32132 108.48904
    102.16748 0.00568351 108.32247 108.49182
    107.7571 0.00543535 108.32363 108.49464
    100.28189 0.00579669 108.32482 108.4975
    93.7021 0.00619803 108.32603 108.50042
    95.88833 0.00602746 108.32725 108.50337
    87.53344 0.00652966 108.32849 108.50637
    95.61584 0.00604231 108.32976 108.50941
    117.56567 0.00491956 108.33104 108.5125
    116.20891 0.00497452 108.33234 108.51564
    100.21668 0.00577568 108.33366 108.51883
    108.58385 0.00538739 108.335 108.52206
    105.7949 0.00548574 108.33636 108.52534
    89.49601 0.0064643 108.33774 108.52867
    99.66065 0.00580251 108.33914 108.53206
    99.17917 0.00578097 108.34056 108.53549
    85.43491 0.00668474 108.342 108.53897
    91.36166 0.00630479 108.34345 108.54251
    100.89128 0.0057248 108.34493 108.54609
    98.74532 0.0058986 108.34643 108.54974
    92.94033 0.00653929 108.34795 108.55343
    85.19083 0.00693341 108.34948 108.55718
    97.46744 0.0059173 108.35104 108.56099
    103.45963 0.00559384 108.35262 108.56485
    105.90807 0.00550767 108.35422 108.56878
    106.04609 0.00542723 108.35583 108.57275
    113.08401 0.00506951 108.35747 108.57679
    116.51589 0.00495625 108.35912 108.58089
    95.77252 0.00601909 108.3608 108.58505
    92.92802 0.00625972 108.3625 108.58927
    104.74515 0.00552115 108.36421 108.59356
    127.50265 0.00452417 108.36595 108.5979
    117.98886 0.00486547 108.36771 108.60232
    102.14087 0.00565805 108.36948 108.6068
    95.67337 0.00602877 108.37128 108.61134
    100.52527 0.00575258 108.3731 108.61596
    110.95311 0.00520253 108.37494 108.62064
    82.72633 0.00703658 108.3768 108.6254
    94.37885 0.00617494 108.37867 108.63023
    73.18499 0.00812531 108.38057 108.63513
    101.15005 0.00576432 108.38249 108.6401
    108.86171 0.00532355 108.38443 108.64515
    106.40215 0.00539097 108.38639 108.65028
    103.99223 0.00555039 108.38837 108.65549
    112.96267 0.00513307 108.39037 108.66077
    116.2291 0.00496348 108.39239 108.66614
    102.67966 0.00562659 108.39444 108.67159
    103.61202 0.00554269 108.3965 108.67713
    116.64669 0.00495024 108.39858 108.68275
    98.75945 0.0058868 108.40069 108.68846
    89.66456 0.00645532 108.40281 108.69426
    103.01769 0.00558046 108.40496 108.70015
    106.10692 0.00544584 108.40712 108.70614
    103.40247 0.00558056 108.40931 108.71222
    92.58648 0.00623807 108.41152 108.7184
    110.1896 0.00525467 108.41375 108.72467
    108.04025 0.00536573 108.41599 108.73105
    99.43144 0.00581125 108.41827 108.73754
    89.68486 0.00646075 108.42056 108.74412
    99.21297 0.00585517 108.42287 108.75082
    84.27731 0.00687167 108.4252 108.75763
    96.72684 0.00601592 108.42756 108.76455
    97.92103 0.00600885 108.42993 108.77159
    105.86983 0.00548766 108.43233 108.77874
    115.45666 0.00498258 108.43475 108.78601
    93.96705 0.0061538 108.43719 108.79342
    89.43885 0.00650634 108.43964 108.80094
    87.26886 0.00661408 108.44213 108.8086
    100.52327 0.00574333 108.44463 108.81639
    108.6962 0.00531262 108.44715 108.82432
    121.5275 0.00475531 108.4497 108.83239
    95.11413 0.00610085 108.45226 108.8406
    112.0012 0.00516352 108.45485 108.84896
    90.68046 0.00642881 108.45746 108.85747
    97.45895 0.0060072 108.46009 108.86613
    99.03395 0.00595646 108.46274 108.87496
    111.1054 0.00526341 108.46542 108.88394
    113.3126 0.00508736 108.46811 108.8931
    110.98294 0.00526948 108.47083 108.90242
    90.6214 0.00636475 108.47357 108.91193
    95.45402 0.0060224 108.47633 108.92161
    128.67181 0.00446197 108.47911 108.93148
    114.52572 0.00506878 108.48191 108.94155
    97.81761 0.00590839 108.48474 108.95181
    100.81477 0.00572725 108.48758 108.96228
    109.40113 0.00527212 108.49045 108.97296
    103.53372 0.00561083 108.49334 108.98385
    100.91556 0.00569749 108.49625 108.99497
    101.89996 0.00567923 108.49919 109.04189
    101.65597 0.00572736 108.50214 109.05358
    103.51855 0.00560625 108.50512 109.06551
    95.98826 0.00600368 108.50812 109.07769
    103.26266 0.005576 108.51114 109.09014
    103.58729 0.00559788 108.51418 109.10285
    103.203 0.00565879 108.51725 109.11584
    76.2199 0.00760685 108.52034 109.12912
    85.34018 0.00678966 108.52344 109.14269
    95.0291 0.0060957 108.52658 109.15657
    91.43309 0.00631682 108.52973 109.17076
    93.57725 0.00617137 108.53291 109.18528
    106.75527 0.00540612 108.53611 109.20014
    116.27152 0.00493252 108.53932 109.21535
    105.54528 0.00539418 108.54257 109.23093
    94.38258 0.00616048 108.54583 109.24688
    105.56929 0.00545701 108.54912 109.26322
    102.61162 0.00560904 108.55243 109.27997
    98.48549 0.00582911 108.55576 109.29714
    109.47841 0.00524552 108.55912 109.31474
    86.40175 0.00669397 108.56249 109.33279
    108.2189 0.00541848 108.56589 109.35132
    106.8111 0.00542782 108.56932 109.37034
    113.08842 0.00511101 108.57276 109.38986
    97.2994 0.00598889 108.57623 109.40992
    108.36656 0.00535264 108.57972 109.43051
    101.01046 0.00575436 108.58323 109.45169
    125.08158 0.00463112 108.58677 109.47347
    105.60548 0.00547663 108.59032 109.49587
    85.82604 0.00675599 108.59391 109.51892
    97.42231 0.00598722 108.59751 109.54264
    104.60236 0.00553065 108.60113 109.56707
    102.89818 0.00573169 108.60478 109.59225
    112.40542 0.005169 108.60845 109.61819
    105.82246 0.00544404 108.61215 109.64495
    90.42139 0.00643184 108.61586 109.67254
    113.27071 0.00511762 108.6196 109.70103
    110.6632 0.00519357 108.62337 109.73044
    114.22743 0.00502426 108.62716 109.76083
    106.96712 0.00546307 108.63096 109.79224
    108.9537 0.00538147 108.63479 109.82471
    102.99451 0.00562222 108.63865 109.85832
    108.29172 0.00534083 108.64253 109.8931
    90.17108 0.00636224 108.64643 109.92913
    101.03973 0.00571828 108.65036 109.96647
    99.36284 0.00579194 108.6543 110.00517
    116.95022 0.00490838 108.65828 110.04535
    108.32398 0.00526926 108.66227 110.08705
    91.10131 0.00633953 108.66629 110.13037
    105.91822 0.00548552 108.67033 110.1754
    87.8267 0.00661062 108.67439 110.22222
    94.58325 0.00607638 108.67848 110.27097
    99.37493 0.00574662 108.68259 110.32174
    115.57374 0.00500659 108.68673 110.37466
    106.39029 0.00541717 108.69088 110.42986
    108.94428 0.00532924 108.69506 110.48746
    87.33981 0.0066019 108.69927 110.54765
    87.10809 0.00667824 108.7035 110.61057
    117.11724 0.00495173 108.70775 110.67641
    117.0563 0.00493282 108.71203 110.74536
    110.59711 0.00524144 108.71632 110.81759
    104.26485 0.00555758 108.72065 110.8934
    97.13695 0.00596514 108.72499 110.973
    89.15762 0.00650478 108.72936 111.05666
    113.03918 0.00512722 108.73376 111.14467
    91.11569 0.00638341 108.73817 111.23732
    86.49197 0.0066888 108.74262 111.33504
    99.07392 0.00586323 108.74708 111.43816
    109.22326 0.00530382 108.75157 111.54712
    103.84315 0.00551466 108.75609 111.66238
    97.09956 0.00596607 108.76062 111.7844
    94.26589 0.00619544 108.76518 111.91384
    109.15305 0.00533359 108.76977 112.05128
    100.51972 0.00571699 108.77438 112.19742
    92.91419 0.00633892 108.77901 112.35301
    107.16723 0.00546113 108.78366 112.51887
    123.93045 0.00467932 108.78834 112.69605
    111.70333 0.00514165 108.79305 112.88557
    105.06834 0.00546036 108.79778 113.08862
    96.6459 0.00599369 108.80253 113.30657
    94.74409 0.0061451 108.80731 113.54082
    100.28303 0.00578733 108.81211 113.79326
    116.06458 0.00501269 108.81694 114.06576
    104.68196 0.00555241 108.82179 114.3605
    111.28373 0.00518174 108.82666 114.68004
    107.6295 0.00539515 108.83156 115.02712
    87.65831 0.00661286 108.83648 115.40528
    112.6547 0.00517518 108.84143 115.81824
    115.85153 0.00497065 108.8464 116.27042
    110.40671 0.00524473 108.8514 116.76698
    95.79201 0.00611067 108.85642 117.31374
    132.42568 0.00439431 108.86147 117.91811
    123.39513 0.00467499 108.86654 118.58824
    116.64023 0.00500689 108.87163 119.33401
    87.29284 0.00659278 108.87675 120.1672
    93.35457 0.00623126 108.88189 121.10162
    121.48568 0.00476591 108.88706 122.15491
    133.37178 0.00434812 108.89225 123.34756
    112.88921 0.00514525 108.89747 124.70499
    102.20454 0.00560908 108.90272 126.25875
    124.99905 0.00460824 108.90798 128.04786
    120.95111 0.00477126 108.91327 130.12436
    122.45561 0.00469699 108.91859 132.55569
    128.45115 0.00446216 108.92393 135.4373
    133.86182 0.004313 108.9293 138.91222
    144.64548 0.00398951 108.93469 143.20627
    148.93474 0.00386532 108.9401 148.6963
    147.6596 0.00387063 108.94554 155.99836
    174.45781 0.00328819 108.95101 166.09795
    164.21975 0.00350133 108.9565 180.47619
    180.7834 0.00321174 108.96202 201.16943
    206.6412 0.00281381 108.96756 230.71189
    246.61941 0.00233778 108.97312 271.77117
    288.31804 0.00198328 108.97871 326.55407
    323.11128 0.0017676 108.98433 395.91452
    361.91078 0.00158639 108.98997 478.17099
    477.99745 0.00120539 108.99564 567.61398
    530.0468 0.00108296 109.00133 652.23821
    576.70714 0.00099429 109.00704 713.0867
    674.91032 0.00084986 109.01279 730.39227
    681.20157 0.00084312 109.01855 697.43417
    596.1586 0.00096555 109.02435 626.58537
    529.69874 0.00108814 109.03017 538.65727
    446.51999 0.00129511 109.03601 450.56791
    350.00507 0.00165228 109.04188 372.06852
    327.93164 0.00175733 109.04777 307.40194
    268.95268 0.00216969 109.05369 257.22794
    239.09008 0.00242505 109.05964 220.16709
    229.59991 0.00252383 109.0656 193.77797
    201.90648 0.00286249 109.0716 175.38293
    173.13666 0.00335655 109.07762 162.59456
    161.51614 0.00356817 109.08367 153.54307
    154.59604 0.00370106 109.08974 146.9234
    142.34025 0.0040697 109.09584 141.88329
    151.7258 0.0038199 109.10197 137.8963
    129.60983 0.00448383 109.10811 134.64515
    130.98072 0.00442772 109.11429 131.93318
    135.88972 0.00424573 109.12049 129.63679
    121.9395 0.00475919 109.12671 127.67098
    105.98721 0.00544258 109.13297 125.97416
    120.55768 0.00479713 109.13924 124.49988
    107.51544 0.00535519 109.14555 123.21051
    93.6535 0.00613195 109.15188 122.07717
    99.49471 0.00583239 109.15823 121.07604
    108.79333 0.00534074 109.16462 120.18765
    98.65407 0.00588836 109.17102 119.39619
    124.08998 0.00468851 109.17745 118.68787
    108.92872 0.005387 109.18391 118.05183
    100.43989 0.00583017 109.1904 117.47871
    108.70307 0.00534716 109.19691 116.96064
    118.70589 0.00487868 109.20344 116.49105
    123.28955 0.0046626 109.21001 116.06394
    110.97166 0.00520847 109.2166 115.67456
    107.03236 0.00539325 109.22321 115.31869
    128.67416 0.00449482 109.22986 114.99269
    109.40553 0.00524405 109.23652 114.69345
    106.87639 0.00539549 109.24321 114.41806
    123.51888 0.00471273 109.24993 114.16419
    86.22047 0.00696277 109.25668 113.92973
    73.79874 0.00785838 109.26345 113.7128
    89.39285 0.0064673 109.27025 113.51181
    93.72116 0.00618852 109.27707 113.3252
    105.39476 0.00548603 109.28393 113.15173
    102.54841 0.00560194 109.2908 112.99024
    100.1349 0.00573185 109.29771 112.83971
    98.47376 0.00586793 109.30463 112.69925
    88.34827 0.00664515 109.3116 112.56797
    95.37161 0.00625887 109.31858 112.44514
    87.42371 0.0067478 109.32559 112.3301
    81.48423 0.00709164 109.33262 112.22226
    88.86032 0.0065182 109.33968 112.12109
    90.41239 0.00638035 109.34677 112.02605
    106.03571 0.00544697 109.35389 111.93669
    112.91891 0.00511676 109.36103 111.85262
    115.1175 0.005021 109.3682 111.77347
    92.3433 0.00625651 109.37539 111.69891
    100.88308 0.00572908 109.38262 111.62859
    108.19335 0.00533835 109.38986 111.56224
    81.30221 0.00709797 109.39714 111.49961
    90.62137 0.00639992 109.40444 111.44045
    94.13534 0.00616501 109.41177 111.38456
    96.14821 0.00605405 109.41913 111.3317
    100.76593 0.00572689 109.4265 111.28169
    91.24295 0.00637009 109.43391 111.23438
    124.72905 0.00468323 109.44135 111.18959
    112.50573 0.0050819 109.44881 111.14718
    100.36644 0.00574171 109.4563 111.10701
    102.77875 0.00560371 109.46382 111.06895
    103.4852 0.0055616 109.47136 111.03287
    111.06992 0.0052108 109.47893 110.99869
    123.84369 0.00463686 109.48652 110.96628
    128.06406 0.00451502 109.49415 110.93556
    119.02181 0.00485801 109.5018 110.90643
    114.00997 0.00508592 109.50948 110.87881
    98.71339 0.00585905 109.51718 110.85262
    93.81373 0.00614451 109.52491 110.8278
    96.10466 0.00598945 109.53267 110.80427
    103.74097 0.0055887 109.54046 110.78196
    108.98244 0.00532041 109.54827 110.76083
    89.44894 0.00647049 109.55611 110.74081
    124.08139 0.00470664 109.56398 110.72185
    139.57197 0.00414284 109.57187 110.70389
    104.24562 0.00566397 109.57979 110.68691
    93.53827 0.00620778 109.58774 110.67083
    111.0689 0.00520677 109.59572 110.65564
    99.33466 0.0057803 109.60372 110.6413
    107.69542 0.00530021 109.61175 110.62775
    107.04489 0.00536842 109.61981 110.61497
    90.91047 0.00634841 109.62789 110.60292
    99.39968 0.00589995 109.63601 110.59158
    100.62208 0.00575175 109.64414 110.58091
    101.01546 0.00572818 109.65231 110.57089
    104.14504 0.0055076 109.66051 110.5615
    119.96412 0.0048042 109.66873 110.55269
    106.58519 0.00541212 109.67698 110.54446
    96.76423 0.00598212 109.68526 110.53679
    113.9076 0.00511568 109.69356 110.52964
    94.78536 0.00609675 109.70189 110.523
    100.71215 0.00580604 109.71025 110.51684
    94.3989 0.00610562 109.71864 110.51117
    113.13405 0.00508968 109.72705 110.50594
    108.45657 0.00536386 109.73549 110.50115
    111.73354 0.00516595 109.74396 110.49679
    104.83938 0.00549904 109.75246 110.49283
    109.53532 0.00525995 109.76099 110.48927
    89.28655 0.0065085 109.76954 110.48608
    107.61429 0.00539271 109.77812 110.48326
    94.16718 0.00612488 109.78673 110.4808
    96.29265 0.00599523 109.79536 110.47868
    118.36346 0.00487042 109.80403 110.47689
    115.81179 0.00496837 109.81271 110.47542
    104.44979 0.00556012 109.82143 110.47426
    116.46277 0.00497261 109.83018 110.47341
    97.11358 0.00594222 109.83895 110.47284
    102.25056 0.00560677 109.84776 110.47256
    97.42226 0.0059117 109.85658 110.47255
    103.03927 0.00563374 109.86544 110.47281
    103.42621 0.00560353 109.87433 110.47332
    104.60829 0.00557118 109.88324 110.47408
    109.36508 0.00531746 109.89218 110.47509
    98.25029 0.00589811 109.90115 110.47633
    108.0556 0.00538573 109.91015 110.47781
    96.36329 0.00601143 109.91917 110.4795
    93.58773 0.006184 109.92822 110.48141
    92.79679 0.00629464 109.93731 110.48354
    96.47704 0.00599664 109.94642 110.48587
    99.70244 0.00575837 109.95555 110.4884
    104.91203 0.00551627 109.96472 110.49112
    93.14464 0.00619896 109.97391 110.49403
    102.95159 0.00561269 109.98313 110.49714
    115.65939 0.00500518 109.99238 110.50042
    109.03827 0.00533215 110.00166 110.50388
    110.82131 0.00522028 110.01096 110.50751
    99.52013 0.00577662 110.02029 110.5113
    115.07555 0.00498037 110.02966 110.51526
    109.58149 0.00524357 110.03905 110.51938
    109.84568 0.0052221 110.04846 110.52365
    122.51506 0.00468176 110.05791 110.52808
    107.34087 0.00535926 110.06738 110.53266
    140.947 0.00410696 110.07689 110.53739
    112.80869 0.00511446 110.08642 110.54225
    124.827 0.0046117 110.09598 110.54726
    113.0574 0.00511091 110.10557 110.5524
    94.36862 0.00615569 110.11518 110.55768
    114.8816 0.00509262 110.12483 110.56309
    106.24643 0.00549502 110.13449 110.56863
    112.15446 0.00515086 110.1442 110.57429
    106.56197 0.00537609 110.15393 110.58008
    123.76548 0.00462376 110.16368 110.58599
    119.06322 0.00486161 110.17347 110.59201
    101.48122 0.00569782 110.18328 110.59816
    102.0039 0.00569485 110.19312 110.60441
    90.49062 0.00639397 110.20299 110.61079
    103.80959 0.00556912 110.21289 110.61727
    119.1864 0.00483748 110.22282 110.62386
    134.88583 0.00426712 110.23277 110.63055
    105.8279 0.00545066 110.24276 110.63735
    120.32035 0.00479381 110.25278 110.64426
    134.93244 0.00428653 110.26282 110.65127
    102.3741 0.00560029 110.27289 110.65837
    117.8287 0.00488092 110.28298 110.66557
    122.46165 0.00470648 110.29311 110.67287
    95.13967 0.00625881 110.30327 110.68027
    106.47487 0.00551466 110.31345 110.68776
    108.09412 0.0053243 110.32367 110.69534
    113.19044 0.00510704 110.3339 110.70301
    114.16635 0.00503228 110.34417 110.71077
    111.66946 0.00521401 110.35447 110.71863
    123.33671 0.00468574 110.3648 110.72656
    112.66219 0.00515607 110.37516 110.73459
    102.97148 0.00561674 110.38554 110.74269
    108.08923 0.00537171 110.39596 110.75089
    113.70581 0.00509539 110.40639 110.75916
    119.24961 0.00483274 110.41687 110.76752
    118.38187 0.0048866 110.42737 110.77596
    111.40462 0.00523828 110.43789 110.78447
    118.34974 0.00486382 110.44845 110.79307
    114.6937 0.0050218 110.45903 110.80174
    103.13142 0.00560155 110.46965 110.81049
    102.94397 0.00558741 110.48029 110.81931
    98.68891 0.00584313 110.49096 110.82821
    130.48387 0.0044371 110.50167 110.83719
    138.97268 0.00412659 110.51239 110.84624
    129.89035 0.00443391 110.52315 110.85536
    120.5418 0.0048042 110.53394 110.86455
    119.20738 0.00486662 110.54475 110.87381
    117.48722 0.00495104 110.5556 110.88315
    114.65142 0.00506271 110.56647 110.89255
    137.94178 0.00422114 110.57737 110.90203
    117.12067 0.0049664 110.5883 110.91157
    95.14294 0.00615826 110.59926 110.92118
    96.03066 0.00610674 110.61025 110.93086
    96.80927 0.00603921 110.62127 110.94061
    106.4363 0.00542785 110.63231 111.04835
    107.8564 0.00533935 110.64339 111.05855
    108.16452 0.00531855 110.65449 111.0688
    117.92728 0.00492342 110.66562 111.07914
    99.70673 0.00594647 110.67679 111.08953
    123.93254 0.00478052 110.68798 111.09999
    111.85692 0.00517831 110.6992 111.11052
    104.44833 0.00553005 110.71045 111.12111
    118.81546 0.00488114 110.72172 111.13176
    104.68418 0.00553788 110.73303 111.14248
    115.91378 0.00498369 110.74437 111.15327
    113.15152 0.00504235 110.75573 111.16411
    133.12796 0.00435525 110.76712 111.17502
    128.00668 0.00448486 110.77855 111.18599
    110.18999 0.00539186 110.79 111.19703
    94.77025 0.00623554 110.80148 111.20811
    89.444 0.00650082 110.81299 111.21928
    89.03527 0.00656608 110.82453 111.23049
    104.43071 0.00563097 110.8361 111.24177
    93.71163 0.00615206 110.8477 111.25311
    93.37195 0.00616843 110.85932 111.2645
    117.81846 0.0049145 110.87098 111.27597
    108.22416 0.00529544 110.88266 111.28748
    112.41073 0.00508489 110.89437 111.29906
    103.62913 0.00558586 110.90612 111.3107
    100.35866 0.00572813 110.91789 111.3224
    107.2358 0.00537905 110.92969 111.33416
    107.32123 0.00538586 110.94152 111.34597
    96.11203 0.00596747 110.95338 111.35785
    105.4095 0.0055188 110.96527 111.36979
    113.08291 0.00514993 110.97718 111.38177
    103.40466 0.00562656 110.98913 111.39383
    100.66345 0.00574639 111.00111 111.40594
    109.2588 0.00529449 111.01311 111.41811
    117.49364 0.00490502 111.02515 111.43033
    110.3804 0.00526055 111.0372 111.44261
    103.07079 0.00566616 111.0493 111.45496
    93.26004 0.00616286 111.06142 111.46736
    124.62905 0.00461389 111.07357 111.47982
    123.3636 0.00465783 111.08575 111.49234
    113.83155 0.0050491 111.09796 111.50491
    103.03931 0.00558169 111.1102 111.51755
    104.59029 0.00553823 111.12247 111.53024
    99.01384 0.00582408 111.13476 111.54299
    96.76298 0.00597385 111.14709 111.55579
    85.7501 0.00678219 111.15944 111.56865
    100.78784 0.00575437 111.17183 111.58158
    109.75497 0.00527068 111.18424 111.59456
    116.57639 0.00615999 111.19668 111.6076
    104.34626 0.00685804 111.20915 111.6207
    117.0283 0.00605419 111.22165 111.63386
    109.30634 0.00647066 111.23419 111.64708
    108.21469 0.0065788 111.24674 111.66035
    122.10297 0.00586877 111.25933 111.67368
    95.6543 0.00755478 111.27195 111.68708
    96.77024 0.00736982 111.2846 111.70053
    111.98933 0.00628535 111.29728 111.71405
    100.50076 0.00717206 111.30998 111.72762
    104.22098 0.00694339 111.32272 111.74125
    115.14452 0.00620959 111.33548 111.75494
    103.80656 0.00689648 111.34827 111.76869
    114.17294 0.006187 111.3611 111.78251
    94.91383 0.00746263 111.37395 111.79639
    118.69898 0.00607913 111.38683 111.81032
    118.94179 0.00599421 111.39974 111.82433
    109.03238 0.0065373 111.41268 111.83839
    100.75361 0.00708319 111.42565 111.85252
    114.37637 0.00622844 111.43864 111.8667
    106.63715 0.0067561 111.45167 111.88096
    120.36208 0.00596426 111.46473 111.89528
    101.73747 0.00709243 111.47781 111.90965
    98.11867 0.00729533 111.49094 111.92411
    109.66812 0.00649388 111.50407 111.93862
    84.97426 0.00851418 111.51725 111.95321
    91.75055 0.00779586 111.53045 111.96786
    105.00113 0.00681058 111.54368 111.98257
    91.66461 0.00772771 111.55695 111.99737
    120.34365 0.00590973 111.57024 112.01222
    110.61016 0.00647584 111.58356 112.02715
    111.02722 0.00639996 111.59691 112.04215
    122.62249 0.0058772 111.61029 112.05723
    101.28937 0.00709198 111.6237 112.07238
    112.22767 0.00634446 111.63713 112.0876
    99.72338 0.00714495 111.6506 112.10291
    112.37034 0.00630558 111.66409 112.11829
    114.37177 0.00622738 111.67762 112.13375
    110.44759 0.00657443 111.69117 112.1493
    102.03257 0.00706366 111.70475 112.16492
    97.91328 0.00738758 111.71837 112.18063
    97.31137 0.00737492 111.73201 112.19643
    103.63176 0.00682871 111.74568 112.21232
    99.54451 0.00725367 111.75939 112.2283
    113.53898 0.00640435 111.77311 112.24437
    114.55541 0.00621912 111.78687 112.26054
    98.34934 0.00722454 111.80066 112.27681
    95.98559 0.00741222 111.81448 112.29319
    116.27796 0.00614248 111.82832 112.30967
    119.05367 0.00598608 111.84219 112.32626
    127.41038 0.00559439 111.8561 112.34296
    116.28101 0.00614489 111.87004 112.35979
    116.5925 0.0061366 111.884 112.37674
    116.55622 0.00607407 111.898 112.39381
    102.0168 0.00695541 111.91201 112.41102
    91.43794 0.00784723 111.92607 112.42838
    102.60895 0.00704976 111.94014 112.44587
    108.71835 0.00660284 111.95426 112.46353
    97.91537 0.0072915 111.9684 112.48135
    99.77646 0.00720067 111.98256 112.49934
    112.54388 0.00634256 111.99676 112.51753
    111.85635 0.00639551 112.01098 112.5359
    100.479 0.00711062 112.02524 112.55448
    102.94817 0.00692146 112.03953 112.57329
    115.75499 0.00619211 112.05384 112.59233
    94.86417 0.00758142 112.06819 112.61164
    100.33629 0.00712623 112.08255 112.63122
    104.75683 0.00683332 112.09696 112.6511
    123.55651 0.00581211 112.11139 112.67132
    130.14311 0.00552208 112.12584 112.69188
    104.17282 0.00690956 112.14034 112.71285
    88.37377 0.00827062 112.15485 112.73424
    104.53681 0.00687809 112.1694 112.75611
    111.97141 0.00642454 112.18398 112.77851
    105.87222 0.00689255 112.19858 112.80149
    124.23928 0.00586061 112.21322 112.82515
    113.75161 0.00631343 112.22788 112.84954
    128.79858 0.00551174 112.24257 112.87477
    108.9584 0.00658524 112.25729 112.90095
    112.94489 0.00636949 112.27204 112.92822
    123.38313 0.0057838 112.28682 112.95675
    110.36832 0.00642549 112.30163 112.98673
    90.24653 0.00805906 112.31647 113.0184
    108.86842 0.00661714 112.33133 113.05205
    91.68381 0.00788496 112.34622 113.08803
    132.11725 0.00544246 112.36115 113.1268
    105.43257 0.00683117 112.37611 113.32187
    93.51069 0.00775303 112.39109 113.36857
    104.27961 0.00685603 112.4061 113.42046
    123.87667 0.00573616 112.42114 113.4791
    111.28695 0.00634106 112.43621 113.54691
    113.80701 0.00624424 112.45131 113.62785
    113.27025 0.00629335 112.46643 113.72827
    128.34733 0.00558252 112.48159 113.85835
    114.08567 0.00634886 112.49677 114.03326
    91.49426 0.00777126 112.51199 114.27409
    99.72071 0.00714876 112.52723 114.60723
    102.7789 0.00702701 112.54251 115.06141
    109.64098 0.00654849 112.55781 115.66256
    112.9444 0.00629313 112.57313 116.42445
    121.55907 0.00583141 112.58849 117.33791
    114.7759 0.00624397 112.60388 118.35487
    103.85862 0.00693002 112.6193 119.3658
    105.55626 0.00682813 112.63474 120.18316
    111.27469 0.00643745 112.65021 120.57677
    113.61774 0.00623013 112.66572 120.40925
    114.64119 0.00625385 112.68125 119.75209
    117.25993 0.00616611 112.69681 118.82245
    113.25569 0.00623866 112.7124 117.83125
    115.4419 0.00617446 112.72801 116.91432
    115.04581 0.00623619 112.74366 116.13786
    124.17124 0.00572248 112.75934 115.52229
    116.97161 0.00606247 112.77504 115.06031
    110.12187 0.00643366 112.79077 114.72889
    95.6276 0.00753223 112.80653 114.49964
    96.48829 0.00742437 112.82232 114.34485
    106.7079 0.00667795 112.83814 114.24145
    91.59822 0.00774655 112.85399 114.17231
    122.3934 0.00586087 112.86986 114.12567
    116.76479 0.00616026 112.88576 114.09402
    97.22409 0.00741101 112.9017 114.07272
    87.23661 0.00830283 112.91766 114.05891
    81.42548 0.00890676 112.93365 114.05079
    120.14109 0.00596873 112.94967 114.04714
    120.99272 0.00597221 112.96571 114.04713
    119.2034 0.0060794 112.98179 114.05014
    124.38863 0.00574737 112.99789 114.05568
    112.21157 0.00627435 113.01402 114.06336
    116.01539 0.0060686 113.03019 114.07287
    113.5591 0.00628136 113.04638 114.08395
    104.74502 0.00684367 113.0626 114.09642
    102.44814 0.00708495 113.07884 114.11008
    111.3161 0.00651487 113.09511 114.12479
    117.63234 0.00606276 113.11142 114.14046
    118.0324 0.00603628 113.12775 114.15695
    101.81286 0.00714331 113.14411 114.1742
    107.60333 0.00671528 113.1605 114.19214
    140.58465 0.00510214 113.17691 114.21069
    115.73677 0.00621098 113.19336 114.22983
    101.97185 0.00700938 113.20983 114.24947
    108.43891 0.00659485 113.22633 114.26961
    112.68592 0.00638316 113.24286 114.29021
    110.82091 0.00645006 113.25942 114.31122
    109.38358 0.00653241 113.27601 114.33265
    108.48228 0.00659915 113.29262 114.35444
    119.18299 0.00603371 113.30926 114.3766
    117.82909 0.00599733 113.32593 114.39911
    105.08403 0.00673567 113.34263 114.42195
    105.80648 0.00676518 113.35936 114.44512
    125.70167 0.00570041 113.37611 114.46859
    136.39438 0.00521691 113.3929 114.49236
    119.44962 0.00591113 113.40971 114.51644
    108.61133 0.00649684 113.42654 114.5408
    89.29317 0.00816852 113.44342 114.56545
    92.57078 0.00780051 113.46031 114.59037
    102.5342 0.00697825 113.47723 114.61558
    96.80284 0.00737559 113.49418 114.64106
    111.16586 0.00641594 113.51116 114.66682
    110.22265 0.00647315 113.52817 114.69285
    109.16981 0.006597 113.5452 114.71914
    106.77406 0.00679185 113.56226 114.74572
    115.12393 0.00626902 113.57936 114.77257
    104.92804 0.00682769 113.59648 114.7997
    103.29009 0.006851 113.61362 114.8271
    100.24447 0.00707423 113.63079 114.85477
    104.93992 0.00685224 113.64799 114.88273
    123.24265 0.00580096 113.66523 114.91098
    111.36338 0.00642615 113.68248 114.93952
    116.12402 0.00616331 113.69977 114.96835
    110.59732 0.00653326 113.71708 114.99746
    120.90568 0.0059219 113.73442 115.02688
    110.52013 0.00646079 113.75179 115.05661
    105.14808 0.00674898 113.76918 115.08665
    83.12708 0.0086636 113.78661 115.117
    99.11529 0.00729476 113.80405 115.14767
    122.11017 0.00584907 113.82153 115.17867
    126.27901 0.00566233 113.83904 115.21413
    127.08214 0.00566965 113.85657 115.24582
    107.42728 0.00669121 113.87413 115.27787
    106.93895 0.00665965 113.89171 115.31026
    111.22106 0.00643509 113.90933 115.34302
    118.84355 0.0060369 113.92697 115.37616
    114.50749 0.00623957 113.94465 115.40969
    103.0144 0.00692461 113.96234 115.4436
    125.64029 0.00571536 113.98006 115.47791
    129.73797 0.0054594 113.99781 115.51264
    137.51007 0.00511666 114.01559 115.54779
    123.23012 0.00575917 114.0334 115.58338
    138.114 0.00517708 114.05124 115.61942
    109.13211 0.00663368 114.06909 115.6559
    113.30171 0.00635085 114.08698 115.69286
    122.56701 0.00590236 114.1049 115.73031
    100.68082 0.00733184 114.12284 115.76826
    110.03291 0.00656969 114.14081 115.80673
    101.90696 0.00697053 114.1588 115.84571
    106.43867 0.00673021 114.17682 115.88525
    100.06685 0.00713577 114.19487 115.92535
    108.26453 0.0066409 114.21295 115.96603
    110.93833 0.00648053 114.23105 116.0073
    115.51099 0.00620223 114.24918 116.04919
    119.81761 0.00603018 114.26734 116.09173
    119.84825 0.00601938 114.28553 116.13492
    129.46806 0.00545797 114.30374 116.17879
    118.84433 0.00600863 114.32197 116.22336
    119.13537 0.00594273 114.34024 116.26866
    124.55224 0.0057005 114.35853 116.31472
    98.01026 0.0072655 114.37685 116.36156
    96.20218 0.00738472 114.39519 116.4092
    97.5714 0.00728897 114.41357 116.45768
    103.90378 0.00686687 114.43196 116.50701
    107.53321 0.00661914 114.45038 116.55726
    114.94051 0.00618496 114.46883 116.60843
    104.73274 0.00686281 114.48731 116.66058
    110.08585 0.00646497 114.50582 116.71373
    102.56058 0.00697997 114.52434 116.76791
    109.26834 0.00657585 114.5429 116.82318
    114.24517 0.00638711 114.56149 116.87959
    107.28676 0.00669014 114.58009 116.93717
    116.39346 0.00609613 114.59873 116.99597
    130.42678 0.00542846 114.61739 117.05602
    124.35508 0.00574639 114.63608 117.11742
    110.08311 0.00649374 114.65479 117.18019
    111.94782 0.00641399 114.67353 117.24441
    126.00386 0.00571816 114.6923 117.31013
    88.24062 0.00832268 114.71109 117.37739
    104.89207 0.00688462 114.72991 117.44632
    123.77407 0.00575115 114.74876 117.51695
    109.05919 0.00657493 114.76763 117.58938
    114.50982 0.00633915 114.78652 117.66368
    127.19148 0.00563647 114.80544 117.73992
    131.15281 0.00545933 114.82439 117.81823
    115.92367 0.00620803 114.84336 117.8987
    113.64247 0.00634446 114.86237 117.98143
    131.59938 0.00544561 114.88139 118.06652
    109.25889 0.00654453 114.90044 118.15408
    105.48756 0.00675346 114.91952 118.24428
    112.89994 0.00635516 114.93862 118.33723
    109.97759 0.00651454 114.95775 118.43308
    91.04929 0.00782608 114.97691 118.53197
    106.5864 0.00674207 114.99608 118.63404
    103.23897 0.00692544 115.01529 118.73953
    131.45833 0.00541907 115.03452 118.84859
    141.72894 0.00503568 115.05378 118.96143
    127.28286 0.00563075 115.07306 119.07827
    122.72834 0.00580331 115.09236 119.19928
    99.63312 0.00712502 115.1117 119.3248
    98.75221 0.00717008 115.13106 119.45506
    113.41938 0.00623799 115.15044 119.59035
    128.01825 0.00552161 115.16985 119.73097
    131.93171 0.00540048 115.18928 119.87722
    122.07638 0.00587826 115.20874 120.02954
    93.83514 0.00774851 115.22823 120.18828
    117.19583 0.006185 115.24773 120.35386
    120.45939 0.00596552 115.26727 120.52676
    116.28061 0.00621707 115.28683 120.70739
    113.69754 0.00637485 115.30641 120.89642
    105.83886 0.00682286 115.32602 121.09438
    117.7961 0.00609428 115.34565 121.3019
    132.40041 0.00539558 115.36532 121.51972
    115.19011 0.006232 115.38499 121.74849
    112.13173 0.00637424 115.4047 121.98922
    110.34604 0.00645264 115.42444 122.24274
    126.97227 0.00565658 115.44419 122.51007
    126.3 0.00563352 115.46398 122.79234
    127.72766 0.00557011 115.48378 123.09067
    116.46852 0.00613346 115.50361 123.40661
    113.44323 0.00630449 115.52347 123.74156
    100.84121 0.00723491 115.54335 124.0972
    115.55861 0.0062516 115.56326 124.47539
    124.10302 0.00575224 115.58318 124.87806
    120.72244 0.00593066 115.60314 125.30777
    124.13003 0.00580274 115.62312 125.767
    120.67792 0.00599479 115.64311 126.25863
    126.80503 0.00558704 115.66315 126.78597
    120.941 0.00586693 115.68319 127.3525
    103.96542 0.00691876 115.70327 127.96276
    115.34029 0.00627076 115.72337 128.62133
    123.19888 0.00578886 115.74348 129.33361
    122.33866 0.00583363 115.76364 130.1058
    116.24882 0.00612824 115.78381 130.94473
    112.6922 0.00648183 115.804 131.85906
    99.25488 0.00721304 115.82422 132.85801
    105.78869 0.00687796 115.84447 133.95254
    133.49438 0.00542294 115.86473 135.15543
    145.61884 0.00488627 115.88502 136.48124
    127.24089 0.00560027 115.90533 137.94839
    115.91772 0.00618278 115.92567 139.57737
    116.17115 0.00612593 115.94603 141.39296
    127.29663 0.00566666 115.96642 143.42488
    128.16593 0.00567058 115.98682 145.70812
    137.77533 0.00526392 116.00725 148.28743
    132.68842 0.00539816 116.02771 151.21515
    135.59924 0.00526349 116.04819 154.5568
    131.70513 0.0053777 116.0687 158.39459
    131.0821 0.00543372 116.08921 162.83274
    144.09935 0.00494649 116.10976 168.01477
    179.38741 0.00398589 116.13034 174.13667
    154.89176 0.00463915 116.15093 181.49101
    153.63682 0.00471885 116.17155 190.53392
    171.0684 0.00422102 116.19219 201.99267
    192.12804 0.0037366 116.21285 217.04337
    210.01743 0.00338286 116.23354 237.4956
    218.48488 0.00328199 116.25425 266.0051
    250.44383 0.00286185 116.27498 306.16936
    302.4619 0.00235395 116.29573 362.36898
    349.97904 0.00202859 116.31651 439.33158
    392.29025 0.00181602 116.33731 541.07985
    520.98623 0.00136353 116.35814 669.60824
    664.30048 0.00106501 116.37898 823.00993
    915.50484 0.00077673 116.39985 992.7654
    1237.98658 0.00057442 116.42074 1160.17104
    1558.98795 0.00045457 116.44166 1293.30156
    1680.7684 0.00042172 116.46259 1354.03995
    1673.96469 0.00042469 116.48355 1320.41392
    1500.35321 0.00047443 116.50452 1205.03052
    1213.08029 0.00058741 116.52553 1043.95673
    947.76138 0.00075377 116.54655 872.38131
    772.7157 0.00092498 116.5676 712.91011
    547.95239 0.00131073 116.58867 576.63956
    452.44517 0.00158333 116.60976 467.12004
    368.00488 0.00193317 116.63087 383.22598
    262.56227 0.00273327 116.65201 321.3996
    241.54211 0.00297053 116.67317 277.0218
    219.33481 0.0032819 116.69434 245.53255
    210.18149 0.00339989 116.71554 223.07353
    179.56393 0.00399288 116.73676 206.6995
    151.59183 0.00470401 116.75801 194.37468
    171.84603 0.00415947 116.77928 184.76156
    152.6616 0.00464594 116.80056 177.01847
    134.65093 0.00534707 116.82187 170.62354
    149.25932 0.00479925 116.8432 165.24073
    127.02597 0.00562936 116.86455 160.65181
    147.27062 0.00486628 116.88592 156.70205
    147.4978 0.00481994 116.90732 153.27691
    155.60856 0.00456451 116.92873 150.28893
    125.0962 0.0057363 116.95017 147.66639
    140.87778 0.00511028 116.97163 145.35388
    130.62479 0.00546411 116.99311 143.30545
    124.97721 0.00567555 117.01461 141.48325
    130.52717 0.00546048 117.03612 139.85644
    149.07327 0.0047785 117.05766 138.39787
    134.22223 0.00533599 117.07923 137.08613
    129.42768 0.00551508 117.10081 135.90269
    135.32057 0.00529494 117.12242 134.83185
    126.18478 0.00570308 117.14404 133.86052
    125.36686 0.00573462 117.16568 132.97662
    126.59515 0.00566649 117.18735 132.17061
    122.80199 0.00580439 117.20904 131.43395
    120.3711 0.00590198 117.23075 130.75926
    139.48416 0.00512141 117.25247 130.14028
    134.53582 0.00536659 117.27422 129.57101
    119.32141 0.00600253 117.29598 129.04672
    130.21648 0.0054902 117.31777 128.56306
    136.657 0.00524609 117.33958 128.11621
    123.19217 0.00584457 117.3614 127.70291
    124.68007 0.00581353 117.38325 127.31989
    132.53911 0.00540497 117.40512 126.96462
    123.58164 0.0057799 117.42701 126.63469
    131.08233 0.00542967 117.44892 126.32799
    102.04453 0.00704463 117.47085 126.04269
    124.35794 0.00579272 117.49279 125.77688
    127.85829 0.00562233 117.51476 125.52911
    120.54674 0.00595434 117.53675 125.29798
    126.98444 0.00569246 117.55876 125.08223
    134.85859 0.00536017 117.58078 124.88079
    125.68219 0.00566255 117.60283 124.69247
    126.1346 0.00572584 117.62489 124.51641
    123.72704 0.00583571 117.64698 124.35174
    108.40003 0.00665431 117.66908 124.19768
    109.93174 0.00653322 117.6912 124.05356
    124.69035 0.00579651 117.71334 123.91862
    123.14877 0.00585481 117.7355 123.79233
    119.99665 0.0060268 117.75768 123.67412
    130.2197 0.00547498 117.77988 123.56348
    122.45894 0.005789 117.80209 123.45999
    117.74585 0.00617008 117.82433 123.36315
    148.06036 0.00490271 117.84659 123.27259
    127.6042 0.00558473 117.86886 123.18796
    124.30351 0.00576401 117.89115 123.1089
    120.36428 0.00594329 117.91346 123.03514
    129.69239 0.00551363 117.93579 122.96633
    133.52165 0.00529553 117.95814 122.90224
    129.41121 0.00555089 117.98051 122.8426
    124.21356 0.00573239 118.00289 122.78719
    105.84042 0.00667389 118.02529 122.73581
    107.3979 0.00667004 118.04771 122.68822
    119.81523 0.00597024 118.07015 122.64426
    122.4756 0.0058304 118.09261 122.60376
    132.5461 0.00535927 118.11509 122.56653
    116.55606 0.00614714 118.13757 122.53246
    113.44767 0.0063178 118.16008 122.50137
    107.04466 0.0067087 118.18261 122.47315
    113.99771 0.00629533 118.20516 122.44767
    120.55862 0.0059897 118.22773 122.4248
    114.2869 0.00633117 118.2503 122.40446
    140.53145 0.00506781 118.2729 122.38654
    134.40909 0.00527605 118.29552 122.37092
    127.99259 0.00559499 118.31816 122.35754
    132.63616 0.00538967 118.34081 122.34631
    121.47842 0.00583773 118.36347 122.33716
    141.27176 0.0050456 118.38616 122.32999
    130.94319 0.00542317 118.40886 122.32476
    137.52561 0.00513848 118.43158 122.32138
    124.76765 0.00572653 118.45432 122.31982
    109.53347 0.00654982 118.47707 122.32001
    130.34725 0.00550203 118.49984 122.32189
    115.10293 0.00619306 118.52263 122.32541
    115.42521 0.00621029 118.54543 122.33054
    118.82525 0.00605312 118.56826 122.33722
    128.33488 0.00554858 118.59109 122.34543
    122.00364 0.00582062 118.61394 122.35512
    121.72744 0.00582971 118.63681 122.36625
    123.19168 0.00585374 118.6597 122.3788
    111.36189 0.00643277 118.68261 122.39273
    133.69661 0.00534108 118.70552 122.40803
    125.19369 0.00577717 118.72845 122.42465
    114.48405 0.00630037 118.7514 122.44258
    106.3308 0.00671157 118.77437 122.4618
    105.58339 0.00683068 118.79736 122.48228
    125.77568 0.00569225 118.82035 122.50401
    126.3002 0.00564235 118.84337 122.52698
    126.52166 0.00562836 118.8664 122.55117
    107.1215 0.0066745 118.88944 122.57656
    118.27073 0.00602021 118.91251 122.60314
    132.18283 0.00536502 118.93558 122.63092
    132.25564 0.00533271 118.95867 122.65987
    145.80828 0.00487375 118.98178 122.68999
    139.94887 0.00509267 119.00491 122.72128
    106.53427 0.00670056 119.02804 122.75373
    111.05774 0.00646864 119.05119 122.78734
    103.52502 0.00693096 119.07436 122.82211
    122.53237 0.00579594 119.09755 122.85805
    133.86758 0.00527293 119.12075 122.89514
    126.53093 0.00563898 119.14396 122.93339
    113.73586 0.00625412 119.16718 122.97282
    119.04544 0.00604387 119.19043 123.01342
    114.77361 0.00628293 119.21368 123.05521
    130.01234 0.00544191 119.23696 123.09819
    141.8752 0.00499952 119.26025 123.14236
    120.2582 0.00591818 119.28354 123.18775
    128.56015 0.00552247 119.30686 123.23437
    103.02886 0.00686542 119.33019 123.28223
    122.47047 0.00579646 119.35353 123.33135
    125.31928 0.00569456 119.37689 123.38173
    130.6435 0.00547909 119.40025 123.4334
    147.1023 0.00488549 119.42364 123.4864
    123.44232 0.00585094 119.44704 123.54072
    106.60638 0.00668802 119.47046 123.59642
    122.95601 0.00580429 119.49388 123.65347
    122.6709 0.00583081 119.51732 123.71194
    122.65652 0.00587071 119.54077 123.77186
    135.12312 0.00533707 119.56424 123.83325
    118.02435 0.00602578 119.58772 123.89613
    131.94123 0.005385 119.61122 123.96054
    122.84806 0.00579764 119.63472 124.02654
    122.45715 0.00585496 119.65824 124.09415
    123.68975 0.00577432 119.68178 124.16341
    122.22781 0.00581887 119.70532 124.23437
    126.58965 0.0056023 119.72888 124.30705
    127.41803 0.00559218 119.75245 124.38155
    119.19385 0.00592923 119.77603 124.45788
    118.35449 0.00604011 119.79963 124.53611
    109.13276 0.00659383 119.82324 124.6163
    135.73992 0.00529195 119.84687 124.69848
    116.92927 0.00617617 119.8705 124.78275
    112.36795 0.00641262 119.89415 124.86917
    131.5872 0.00546707 119.91781 124.9578
    120.06249 0.0059357 119.94148 125.04872
    118.88625 0.00599315 119.96517 125.142
    123.73807 0.0058181 119.98886 125.23774
    120.55677 0.00595385 120.01257 125.33602
    127.19088 0.00566167 120.03629 125.43694
    114.76391 0.00623391 120.06002 125.54058
    120.26845 0.00588717 120.08377 125.64703
    116.225 0.00610755 120.10752 125.75644
    114.73581 0.00616055 120.13129 125.86892
    127.08785 0.00560024 120.15506 125.98457
    138.2231 0.00520409 120.17886 126.10353
    143.80006 0.00497522 120.20266 126.22589
    147.66219 0.00484232 120.22646 126.35187
    124.38376 0.0057189 120.25029 126.48159
    135.81452 0.00526508 120.27412 126.61521
    140.51443 0.0050898 120.29797 126.7529
    132.31164 0.00534129 120.32183 126.8948
    126.79341 0.00560745 120.34569 127.04118
    132.89019 0.00538655 120.36957 127.19221
    132.86842 0.00533692 120.39346 127.3481
    107.66086 0.00657181 120.41736 127.50909
    105.15182 0.00675076 120.44127 127.67538
    134.59188 0.00532539 120.46518 127.84729
    122.0457 0.00588502 120.48912 128.0251
    116.2583 0.0061892 120.51306 128.20908
    130.21988 0.00552861 120.53701 128.39954
    136.05466 0.00527325 120.56097 128.59677
    112.55496 0.00641423 120.58494 128.80124
    115.32188 0.00623938 120.60892 129.01328
    123.6568 0.00577248 120.63291 129.23331
    126.05058 0.00565712 120.65691 129.46175
    114.04949 0.00632614 120.68092 129.69902
    114.12237 0.00627655 120.70493 129.94574
    109.72559 0.00653077 120.72896 130.20241
    126.57533 0.00563966 120.753 130.46961
    123.08672 0.00580864 120.77705 130.74797
    108.06508 0.00667035 120.80111 131.03808
    125.67995 0.00568646 120.82517 131.34083
    154.45633 0.00462134 120.84924 131.65693
    130.06402 0.00546337 120.87333 131.98725
    128.03562 0.00561048 120.89743 132.33269
    123.61363 0.00581104 120.92153 132.69415
    108.34405 0.00660966 120.94563 133.07292
    120.13308 0.00587757 120.96975 133.47009
    152.2404 0.00464102 120.99388 133.88693
    134.63479 0.00534775 121.01802 134.32483
    126.75579 0.00561878 121.04216 134.78519
    137.25839 0.00516005 121.06631 135.26992
    133.48026 0.00529165 121.09047 135.78073
    140.74298 0.00503007 121.11464 136.31961
    126.59901 0.00562876 121.13882 136.88874
    146.73268 0.0048428 121.163 137.49036
    135.54227 0.00528409 121.18719 138.12746
    142.37531 0.00501764 121.21139 138.80282
    145.35954 0.00495173 121.2356 139.51966
    141.2752 0.00509319 121.25981 140.28159
    137.93999 0.00520434 121.28403 141.09233
    133.42304 0.00537969 121.30826 141.95681
    137.85236 0.0052294 121.3325 142.87975
    130.53886 0.00549815 121.35674 143.8667
    134.4652 0.00529163 121.381 144.92385
    131.55902 0.00547141 121.40526 146.05784
    135.93948 0.00522739 121.42952 147.27721
    147.89044 0.00477513 121.45379 148.59054
    141.28829 0.00501326 121.47807 150.00792
    150.84032 0.00469597 121.50235 151.5408
    144.36669 0.00493146 121.52665 153.20178
    137.94512 0.00517749 121.55094 155.00682
    133.69084 0.0053641 121.57524 156.97269
    139.85038 0.00514568 121.59956 159.11927
    165.62708 0.00431247 121.62388 161.4696
    169.69953 0.00416908 121.6482 164.04966
    155.84874 0.00460599 121.67252 166.8923
    147.27281 0.00490364 121.69686 170.03359
    168.43386 0.00423267 121.7212 173.51695
    161.81769 0.00439655 121.74555 177.39392
    177.16286 0.00400791 121.7699 181.7246
    185.38482 0.00383732 121.79425 186.58548
    189.67676 0.00375166 121.81862 192.06463
    190.83536 0.00376997 121.84299 198.27073
    185.08641 0.00387603 121.86736 205.33716
    187.5613 0.00379849 121.89174 213.42627
    184.42758 0.00386759 121.91612 222.74953
    214.74992 0.00331448 121.94051 233.56742
    246.43181 0.00286734 121.9649 246.22335
    245.40784 0.00290058 121.9893 261.18641
    252.15804 0.00283429 122.01371 279.13462
    299.38336 0.00238978 122.03811 301.15649
    311.42173 0.00227697 122.06252 329.06052
    312.74564 0.00226442 122.08694 365.99225
    360.28289 0.00197806 122.11136 417.33787
    434.0049 0.00164476 122.13579 491.83401
    507.44099 0.001407 122.16021 602.65847
    602.96255 0.00119195 122.18465 767.41041
    804.81103 0.00088926 122.20908 1006.45458
    1002.71755 0.00070767 122.23352 1338.58138
    1347.79701 0.00052815 122.25797 1773.9406
    1909.72203 0.00037391 122.28241 2305.72429
    2707.72527 0.00026357 122.30687 2897.93196
    3594.63801 0.00019796 122.33133 3471.75707
    4357.91497 0.00016292 122.35578 3897.09245
    4747.60892 0.00014934 122.38025 4030.52866
    4482.41395 0.00015871 122.40471 3817.07378
    3642.54729 0.00019671 122.42917 3342.32889
    2730.70277 0.00026214 122.45364 2754.16289
    1976.81284 0.00036303 122.47812 2171.22226
    1368.64736 0.00052472 122.5026 1660.8079
    1075.82101 0.00066584 122.52707 1250.31339
    821.4394 0.00087204 122.55156 941.95534
    683.60546 0.00104493 122.57604 722.65362
    535.71932 0.00134078 122.60053 572.70083
    470.24975 0.0015199 122.62502 472.12541
    407.71175 0.00176125 122.6495 404.25285
    354.29633 0.0020242 122.67399 357.0903
    328.59869 0.00217224 122.69849 322.78825
    327.45619 0.00217508 122.72299 296.59573
    278.28751 0.00255955 122.74749 275.76298
    254.20687 0.00280057 122.77198 258.68353
    256.22368 0.00279858 122.79648 244.40442
    227.62211 0.003158 122.82099 232.3051
    217.44155 0.00328539 122.8455 221.94201
    211.40423 0.00337913 122.87001 213.01754
    200.81481 0.00355888 122.89451 205.26829
    180.01728 0.00397178 122.91902 198.50168
    205.55405 0.00351579 122.94353 192.56105
    178.62028 0.00398673 122.96804 187.31953
    185.3132 0.00381078 122.99255 182.67483
    169.14849 0.00421568 123.01705 178.53884
    173.4702 0.00412487 123.04157 174.84245
    171.11275 0.00415633 123.06608 171.52672
    199.1431 0.00356439 123.0906 168.54223
    189.79437 0.00375035 123.11511 165.84807
    164.70994 0.0043543 123.13962 163.4072
    151.93548 0.00472105 123.16413 161.19038
    168.13333 0.00421963 123.18865 159.17177
    174.76352 0.00405203 123.21316 157.32914
    156.63671 0.00453159 123.23768 155.64381
    164.46358 0.00433804 123.26218 154.09807
    145.22135 0.00490824 123.2867 152.678
    160.24286 0.00444302 123.31121 151.37092
    176.47227 0.00405151 123.33572 150.16571
    157.29613 0.0045317 123.36024 149.05295
    138.91262 0.00521054 123.38474 148.02331
    129.15419 0.0055416 123.40925 147.06952
    130.42289 0.00549727 123.43376 146.18483
    144.03625 0.00502114 123.45827 145.36318
    164.36933 0.00437364 123.48277 144.59946
    162.92156 0.00441141 123.50727 143.88835
    141.57641 0.00503016 123.53177 143.2258
    142.31177 0.00503122 123.55628 142.60796
    143.48442 0.00499599 123.58078 142.03131
    155.23218 0.00460708 123.60527 141.49289
    155.01563 0.00460687 123.62976 140.9895
    152.49956 0.0046786 123.65426 140.51877
    154.95934 0.00459572 123.67876 140.07834
    137.41755 0.00517122 123.70325 139.6661
    149.47769 0.0047035 123.72773 139.28023
    159.31803 0.00444513 123.75221 138.91872
    161.06055 0.00441908 123.7767 138.58011
    175.89896 0.00404792 123.80118 138.26291
    161.69637 0.00443892 123.82566 137.96579
    160.05406 0.00445136 123.85013 137.6876
    164.39693 0.00431454 123.8746 137.42703
    173.49041 0.00408201 123.89907 137.18313
    156.30491 0.00460498 123.92353 136.95495
    157.92723 0.00454388 123.948 136.74162
    162.36931 0.00436566 123.97246 136.54237
    180.75245 0.0039518 123.99691 136.35634
    191.02735 0.00375808 124.02136 136.18291
    184.57005 0.0038499 124.04581 136.02144
    203.91206 0.0034837 124.07026 135.87135
    177.08338 0.00409012 124.0947 135.73213
    162.18656 0.00444662 124.11913 135.60319
    185.6136 0.00384785 124.14356 135.48413
    181.67648 0.00394859 124.16799 135.3745
    167.98153 0.00424338 124.19242 135.27392
    155.48166 0.00463369 124.21684 135.18205
    181.94903 0.00395105 124.24124 135.09848
    184.47672 0.00386845 124.26566 135.02294
    188.25403 0.00379679 124.29007 134.95515
    189.36755 0.00378397 124.31447 134.89482
    160.45857 0.00444716 124.33887 134.84176
    178.42701 0.00400561 124.36326 134.79566
    189.81413 0.0037548 124.38764 134.75636
    189.78066 0.00377301 124.41202 134.72368
    214.25613 0.00335104 124.4364 134.69743
    220.10919 0.00324914 124.46077 134.67748
    212.53241 0.00335961 124.48513 134.66364
    223.87542 0.00319422 124.50949 134.65582
    201.68188 0.00352572 124.53385 134.6539
    233.46368 0.00302744 124.55819 134.65777
    215.00341 0.0032954 124.58254 134.66735
    236.46276 0.0030095 124.60687 134.68254
    264.12717 0.00270368 124.6312 134.7033
    266.22028 0.0026803 124.65552 134.72956
    284.38615 0.00251129 124.67984 134.76128
    271.63571 0.00260464 124.70415 134.79843
    273.06419 0.00259831 124.72845 134.84097
    274.97328 0.00256967 124.75274 134.88891
    271.7092 0.00262274 124.77704 134.94224
    297.52415 0.00238968 124.80132 135.00096
    288.86626 0.00246839 124.8256 135.06508
    290.02892 0.00247128 124.84986 135.13463
    304.85475 0.0023421 124.87412 135.20966
    274.53674 0.00257817 124.89838 135.29021
    267.58277 0.0026337 124.92263 135.37634
    247.94768 0.0028621 124.94687 135.46808
    260.68734 0.00271713 124.97109 135.56554
    258.08166 0.00274545 124.99532 135.66882
    257.18742 0.00276195 125.01953 135.778
    248.72153 0.0028563 125.04374 135.89318
    195.15155 0.00371233 125.06795 136.01447
    178.62372 0.00402211 125.09213 136.14204
    192.82297 0.00371199 125.11631 136.27602
    178.15645 0.00397415 125.14049 136.41656
    187.22509 0.00378109 125.16466 136.56384
    182.77191 0.00390378 125.18882 136.71799
    168.91461 0.00423452 125.21296 136.87929
    172.28653 0.004171 125.2371 137.04793
    167.18969 0.00430999 125.26123 137.22413
    163.41197 0.00440658 125.28536 137.40814
    163.1375 0.00435354 125.30947 137.60017
    166.08033 0.00425721 125.33357 137.8006
    179.27098 0.0039843 125.35766 138.0097
    165.12779 0.00435895 125.38175 138.22779
    148.48903 0.00479964 125.40582 138.4552
    171.72955 0.0041787 125.42989 138.69227
    165.94864 0.004302 125.45394 138.9395
    175.08095 0.00408697 125.47798 139.19726
    167.17648 0.00426582 125.50202 139.46601
    167.38717 0.0042879 125.52604 139.74622
    172.24926 0.00417039 125.55006 140.03836
    163.44391 0.0044317 125.57406 140.34311
    162.75584 0.00441613 125.59805 140.66101
    146.0871 0.00484742 125.62203 140.9927
    178.51143 0.00398564 125.64601 141.33884
    175.01672 0.00406248 125.66997 141.70009
    176.74318 0.00398721 125.69391 142.07741
    166.40667 0.00428115 125.71785 142.47155
    185.42085 0.0038528 125.74178 142.88344
    183.59935 0.00390699 125.76569 143.31401
    181.7618 0.00393955 125.7896 143.7642
    173.2731 0.00412216 125.81349 144.23537
    187.13717 0.00384884 125.83737 144.72863
    186.3639 0.00383014 125.86124 145.24528
    186.8026 0.00379371 125.8851 145.78672
    185.06099 0.00383488 125.90895 146.3543
    193.8595 0.00366007 125.93278 146.95
    196.84986 0.00361128 125.9566 147.57545
    199.71781 0.00354627 125.98041 148.23258
    174.11582 0.00408677 126.00421 148.92347
    189.72613 0.00376259 126.02799 149.65018
    188.12489 0.00380238 126.05175 150.41562
    202.6192 0.00353059 126.07552 151.22228
    209.23159 0.00341703 126.09926 152.0731
    211.17937 0.00336094 126.123 152.97129
    201.67321 0.00352895 126.14672 153.9201
    218.03687 0.00326693 126.17042 154.9239
    238.63733 0.00298792 126.19411 155.98669
    249.582 0.00286044 126.21779 157.11311
    294.16455 0.00241249 126.24146 158.30827
    262.6146 0.00270983 126.26512 159.57745
    245.74823 0.00292715 126.28875 160.92761
    279.15052 0.00257596 126.31237 162.36536
    254.27282 0.00283992 126.33599 163.89835
    240.16746 0.00295657 126.35958 165.53512
    269.61811 0.0026344 126.38317 167.28469
    295.62781 0.00241094 126.40673 169.1587
    279.30625 0.00254183 126.43028 171.16861
    298.18429 0.00237075 126.45382 173.32782
    304.99707 0.00232938 126.47735 175.65137
    295.76991 0.00241644 126.50086 178.15556
    283.50593 0.00251544 126.52435 180.86114
    275.94268 0.00257721 126.54783 183.78935
    289.27492 0.00245803 126.57129 186.96514
    299.97228 0.00237696 126.59474 190.41707
    269.74288 0.00263944 126.61818 194.17675
    261.50507 0.00273602 126.64159 198.28422
    274.90392 0.00260738 126.66499 202.78205
    264.8754 0.00269317 126.68838 207.72097
    251.5983 0.00283851 126.71175 213.16013
    257.66783 0.00277161 126.73512 219.16695
    262.2057 0.00270562 126.75844 225.82665
    284.1487 0.00250363 126.78177 233.23413
    246.81753 0.00287126 126.80507 241.50436
    288.48258 0.00248032 126.82837 250.77501
    306.82169 0.00232657 126.85164 261.20857
    307.31067 0.00232637 126.87489 273.01267
    314.59772 0.00227652 126.89814 286.43109
    314.68691 0.00225185 126.92136 301.77016
    332.54374 0.00213592 126.94457 319.4172
    351.02979 0.00203528 126.96776 339.87027
    375.5595 0.00190897 126.99093 363.82647
    419.15831 0.00170455 127.01408 392.25788
    438.92919 0.00162558 127.03722 426.63277
    440.34191 0.00162304 127.06034 469.23733
    498.39382 0.00143294 127.08345 523.65338
    536.18157 0.00133862 127.10653 595.49392
    640.97822 0.00111916 127.12959 693.05138
    745.7715 0.00095755 127.15265 827.94465
    866.66963 0.00082238 127.17568 1015.14167
    993.08999 0.00071656 127.19869 1271.88654
    1290.61985 0.00055213 127.22168 1615.65524
    1706.34301 0.00041725 127.24466 2059.7904
    2243.96959 0.00031754 127.26761 2608.32199
    3034.65124 0.0002347 127.29055 3248.31671
    3751.49036 0.00018948 127.31348 3938.24647
    4755.10294 0.00014965 127.33637 4593.55704
    5407.61608 0.00013145 127.35925 5079.79591
    5763.21181 0.00012334 127.38212 5253.08525
    5710.12746 0.00012476 127.40497 5051.46057
    4993.42822 0.000143 127.42779 4546.89394
    4207.55943 0.00017011 127.45059 3885.16532
    3327.30987 0.00021596 127.47337 3197.33834
    2503.26937 0.00028687 127.49614 2564.43278
    1829.20929 0.00039292 127.51889 2024.98833
    1441.89678 0.00049695 127.54162 1590.38964
    1165.9109 0.0006149 127.56432 1255.42451
    979.47825 0.00073178 127.587 1006.46791
    801.22952 0.00089672 127.60967 826.28313
    665.72125 0.00107782 127.63232 698.00072
    562.92563 0.00126944 127.65495 607.4443
    535.59457 0.00133536 127.67754 543.91456
    494.23888 0.00145137 127.70012 500.20342
    461.69909 0.00154126 127.72269 471.69867
    459.6828 0.00154889 127.74523 455.40211
    420.185 0.00169288 127.76776 448.95595
    440.52503 0.00161733 127.79025 449.6571
    434.03238 0.00165112 127.81273 453.63208
    452.89793 0.00157605 127.83519 455.16208
    446.58908 0.00159112 127.85763 447.7254
    432.70877 0.0016421 127.88004 427.86032
    393.83602 0.00181861 127.90242 397.96188
    402.70226 0.00177769 127.92479 363.76377
    333.66669 0.00214877 127.94714 330.26281
    310.45665 0.00229233 127.96947 300.38304
    265.64056 0.00266539 127.99178 275.34106
    241.32918 0.00293052 128.01406 255.26185
    224.37147 0.00317723 128.03632 239.60719
    230.90909 0.00306926 128.05856 227.52556
    207.22678 0.00343669 128.08077 218.12454
    212.16084 0.0033605 128.10296 210.63375
    209.18069 0.00342875 128.12512 204.47237
    194.78707 0.00370285 128.14727 199.24446
    195.04453 0.0036816 128.16939 194.69408
    187.11055 0.00380493 128.19149 190.66068
    184.30669 0.00388315 128.21357 187.04181
    184.87345 0.0038535 128.23562 183.76674
    178.18631 0.00397346 128.25765 180.78635
    207.88512 0.0034177 128.27965 178.062
    188.1433 0.00381431 128.30164 175.56268
    156.95115 0.00453704 128.3236 173.26281
    168.23859 0.00426393 128.34552 171.13943
    191.07943 0.0037331 128.36743 169.17449
    163.7846 0.00435443 128.38932 167.35189
    179.70093 0.00396875 128.41118 165.65767
    155.7374 0.00462124 128.43302 164.07995
    162.46436 0.00438926 128.45482 162.60722
    169.47922 0.00418663 128.47661 161.2305
    147.48452 0.00486923 128.49837 159.94145
    163.07519 0.00438466 128.52011 158.73266
    184.52184 0.00381827 128.54183 157.59777
    142.47708 0.00500611 128.56351 156.53021
    160.64042 0.00444904 128.58517 155.52504
    170.97452 0.00417301 128.60681 154.57745
    168.8256 0.00422182 128.62842 153.68313
    180.57908 0.00395427 128.65001 152.83837
    156.28349 0.00464404 128.67156 152.03912
    153.97225 0.00468768 128.6931 151.28243
    158.65831 0.00452897 128.71461 150.56536
    139.8136 0.00507242 128.73609 149.88522
    160.49207 0.00446613 128.75755 149.2397
    165.35693 0.00435 128.77897 148.62618
    132.24045 0.00545324 128.80038 148.04281
    133.54408 0.00532828 128.82176 147.48766
    145.20318 0.00494637 128.8431 146.95899
    151.67726 0.00472212 128.86443 146.45531
    160.18502 0.00441797 128.88572 145.97484
    163.70662 0.00435366 128.90699 145.51635
    164.93152 0.00434585 128.92823 145.07856
    169.0474 0.00422542 128.94944 144.66029
    165.6168 0.00430171 128.97064 144.28789
    165.24655 0.00430436 128.99179 143.90546
    163.6756 0.00437216 129.01292 143.53948
    177.28878 0.00407004 129.03403 143.18903
    162.09002 0.0044759 129.05511 142.8533
    153.38134 0.00468247 129.07616 142.53159
    159.99156 0.00447069 129.09718 142.223
    169.10896 0.00421864 129.11817 141.92694
    174.43814 0.00405766 129.13914 141.64279
    157.8562 0.00453158 129.16007 141.36994
    155.81695 0.00460701 129.18098 141.10793
    137.50705 0.00518779 129.20186 140.85606
    136.5099 0.00518028 129.22271 140.61392
    143.53045 0.00501152 129.24353 140.38106
    136.6909 0.00526858 129.26433 140.15705
    134.6093 0.00528983 129.2851 139.94153
    129.46835 0.00552328 129.30582 139.73397
    137.38406 0.00522169 129.32653 139.5341
    137.26769 0.00520342 129.34721 139.34157
    155.78877 0.00460726 129.36786 139.15606
    160.03497 0.00446568 129.38848 138.97729
    150.01085 0.00472355 129.40906 138.80488
    162.24843 0.00440371 129.42962 138.63861
    144.05098 0.00500597 129.45016 138.47823
    135.37944 0.00525935 129.47065 138.32348
    143.68519 0.00494857 129.49112 138.17417
    157.2708 0.00459034 129.51156 138.03
    140.70552 0.00515908 129.53196 137.89079
    152.45629 0.00466512 129.55235 137.75635
    133.4211 0.00531872 129.57269 137.62649
    137.17767 0.00517616 129.59301 137.50107
    144.29225 0.00492108 129.61329 137.37982
    134.22377 0.00538358 129.63355 137.26265
    121.68873 0.0058814 129.65377 137.14938
    137.1726 0.00520612 129.67396 137.03988
    144.66176 0.00492844 129.69413 136.93403
    128.85254 0.00557793 129.71425 136.83162
    140.85324 0.0050502 129.73435 136.73257
    150.99043 0.00471925 129.75442 136.63676
    142.44641 0.00501861 129.77445 136.54406
    139.5402 0.00506608 129.79446 136.4544
    144.30759 0.00491634 129.81443 136.3676
    128.22823 0.00551929 129.83437 136.2836
    123.03378 0.00583162 129.85428 136.2023
    159.05242 0.00453536 129.87415 136.1236
    135.36136 0.00532526 129.89399 136.04745
    138.26618 0.00520569 129.9138 135.97369
    131.61711 0.00553631 129.93358 135.90229
    137.11636 0.00526295 129.95333 135.83316
    143.05024 0.00503581 129.97304 135.76622
    147.87245 0.0048086 129.99272 135.70143
    156.19606 0.00454613 130.01236 135.63865
    142.64621 0.00504777 130.03198 135.57788
    156.2171 0.00457293 130.05156 135.51902
    134.55224 0.00528809 130.07111 135.46203
    135.14372 0.00526179 130.09063 135.40687
    147.43757 0.0048039 130.11009 135.35341
    143.25576 0.0050039 130.12954 135.30166
    140.00509 0.00510723 130.14896 135.25155
    121.69158 0.00593151 130.16834 135.20303
    140.02018 0.00513367 130.18769 135.15607
    131.58216 0.00540692 130.20699 135.11057
    144.88006 0.00499457 130.22627 135.06654
    156.26397 0.00456618 130.24551 135.02391
    135.26611 0.0052559 130.26472 134.98265
    155.9681 0.00457657 130.28389 134.94272
    147.85396 0.0047957 130.30303 134.90407
    158.82664 0.00448395 130.32214 134.86667
    156.47022 0.00456715 130.34121 134.83049
    147.94207 0.00482141 130.36024 134.79548
    161.47461 0.00441672 130.37924 134.76163
    162.85386 0.00437647 130.3982 134.72888
    148.89751 0.00477846 130.41713 134.69723
    158.90993 0.004464 130.43602 134.66662
    139.3705 0.00507298 130.45488 134.63703
    140.88033 0.0050774 130.4737 134.60846
    142.65788 0.0049999 130.49249 134.58084
    159.69966 0.00447627 130.51124 134.55417
    152.1703 0.00472941 130.52995 134.52841
    137.04076 0.00516735 130.54864 134.50356
    128.96172 0.0055183 130.56728 134.47959
    148.0204 0.00482144 130.58588 134.45644
    155.81013 0.00454789 130.60445 134.43413
    147.63077 0.00482442 130.62299 134.41262
    144.57125 0.00496156 130.64149 134.3919
    152.98732 0.00469501 130.65995 134.37196
    137.28893 0.00518882 130.67836 134.35274
    154.95005 0.00460894 130.69675 134.33425
    141.41936 0.00501865 130.7151 134.31648
    139.14073 0.00509123 130.73341 134.2994
    132.34135 0.00536351 130.75169 134.283
    130.03175 0.00545689 130.76992 134.26724
    146.16595 0.00496054 130.78812 134.25213
    138.20448 0.0052475 130.80629 134.23766
    132.30127 0.00539145 130.82442 134.22379
    148.92585 0.00478358 130.84251 134.21053
    142.72734 0.00505319 130.86055 134.19784
    133.94415 0.00536649 130.87857 134.18573
    156.09092 0.00457707 130.89654 134.17416
    157.56716 0.00448511 130.91448 134.16316
    142.9769 0.00498057 130.93237 134.15268
    143.03612 0.00496673 130.95023 134.14272
    139.11981 0.00519793 130.96805 134.13326
    144.00346 0.00500542 130.98583 134.12419
    147.55544 0.00482591 131.00358 134.11572
    148.3352 0.00475225 131.02128 134.10774
    166.87276 0.0042518 131.03895 134.10021
    140.08571 0.00509259 131.05657 134.09314
    143.85046 0.00495078 131.07416 134.08651
    156.98937 0.00452394 131.09171 134.08033
    158.6273 0.00446396 131.10923 134.07458
    159.11206 0.00448579 131.12669 134.06923
    152.92663 0.00468785 131.14412 134.0643
    144.58988 0.00496901 131.16151 134.05977
    136.45482 0.00521613 131.17886 134.05564
    146.79103 0.00482778 131.19617 134.05189
    146.90373 0.00484454 131.21344 134.04852
    149.28139 0.00479839 131.23068 134.04553
    148.26151 0.00482638 131.24787 134.04289
    150.79548 0.00474013 131.26502 134.04061
    157.20669 0.00454592 131.28213 134.03869
    162.86228 0.0043684 131.29919 134.0371
    152.69561 0.00468107 131.31623 134.03586
    143.8672 0.00496655 131.33321 134.03494
    131.20387 0.00550867 131.35016 134.03436
    146.5241 0.00491727 131.36707 134.03409
    146.59053 0.00485548 131.38394 134.03414
    155.27098 0.00460517 131.40076 134.03449
    140.36463 0.00506316 131.41755 134.03515
    154.26624 0.00461304 131.43429 134.0361
    146.24049 0.00486188 131.45099 134.03736
    140.0837 0.00512963 131.46765 134.0389
    137.03603 0.00525101 131.48427 134.04072
    154.00385 0.00459592 131.50084 134.04282
    138.45077 0.00512856 131.51738 134.0452
    139.91558 0.0051024 131.53388 134.04786
    154.72352 0.0045959 131.55033 134.05077
    146.80053 0.00484819 131.56674 134.05395
    153.77637 0.00463337 131.5831 134.05739
    166.32766 0.00432716 131.59943 134.06108
    141.31142 0.0051095 131.61571 134.06504
    144.98942 0.00493939 131.63195 134.06923
    144.96228 0.00492198 131.64815 134.07368
    146.65457 0.00483339 131.6643 134.07836
    136.87476 0.00518599 131.68041 134.08328
    141.064 0.00505317 131.69649 134.08846
    147.95532 0.00481393 131.71251 134.09385
    155.09999 0.00462074 131.72849 134.09948
    147.59491 0.00481131 131.74443 134.10534
    144.26341 0.00492927 131.76033 134.11142
    150.55352 0.00472225 131.77619 134.11774
    155.8731 0.00455425 131.79199 134.12426
    144.02995 0.00497933 131.80776 134.13102
    148.21663 0.00487101 131.82348 134.13798
    137.88519 0.00515591 131.83916 134.14517
    140.90993 0.00509124 131.8548 134.15257
    171.21955 0.00417839 131.87039 134.16019
    163.03638 0.00434656 131.88593 134.16801
    136.33131 0.00522726 131.90144 134.17604
    163.24116 0.00439405 131.9169 134.18429
    152.38763 0.00466973 131.93231 134.19274
    169.99406 0.00417637 131.94768 134.20139
    170.12041 0.00420452 131.96301 134.21025
    156.61976 0.00455242 131.9783 134.21932
    131.75746 0.00543069 131.99353 134.22859
    129.22322 0.00555207 132.00872 134.23807
    153.09769 0.00466109 132.02387 134.24774
    159.11849 0.00447977 132.03897 134.25761
    138.17833 0.00518431 132.05403 134.26768
    144.99168 0.00490471 132.06904 134.27796
    134.98133 0.00534403 132.084 134.28843
    144.34104 0.00499495 132.09892 134.29911
    168.65233 0.0041993 132.1138 134.30999
    169.4994 0.00421945 132.12863 134.32106
    150.20369 0.00479763 132.14342 134.33234
    139.31535 0.00515691 132.15816 134.34382
    154.21983 0.00462693 132.17285 134.3555
    168.5843 0.00419314 132.1875 134.36738
    138.79038 0.00518687 132.2021 134.37946
    146.02311 0.00495185 132.21665 134.39174
    155.04056 0.0046418 132.23117 134.40424
    158.28612 0.00450307 132.24562 134.41693
    156.56153 0.0045502 132.26004 134.42983
    142.25647 0.00502905 132.27441 134.44293
    139.46196 0.00507464 132.28873 134.45625
    132.45036 0.00538054 132.30301 134.46978
    132.36975 0.00538355 132.31723 134.48351
    137.08617 0.0052345 132.33142 134.49746
    121.82966 0.00585702 132.34555 134.51162
    153.76467 0.00468092 132.35964 134.526
    152.50791 0.00474018 132.37369 134.54061
    141.65846 0.00501165 132.38768 134.55543
    152.48975 0.00466821 132.40163 134.57047
    142.24361 0.00500821 132.41553 134.58574
    111.82027 0.00649255 132.42938 134.60123
    136.7225 0.00529936 132.44318 134.61697
    146.08321 0.00492499 132.45694 134.63293
    133.95891 0.00539891 132.47065 134.64914
    140.69713 0.00513943 132.48431 134.66558
    162.21337 0.00441915 132.49792 134.68226
    147.31398 0.00484962 132.5115 134.6992
    144.53679 0.0049647 132.525 134.71638
    138.85649 0.00514306 132.53848 134.73382
    158.41738 0.00450481 132.5519 134.75152
    158.23412 0.0045385 132.56526 134.76948
    146.8933 0.00491188 132.57859 134.78772
    131.29844 0.005486 132.59186 134.80622
    144.95652 0.00498555 132.60509 134.82501
    153.01417 0.00472353 132.61827 134.84408
    138.66028 0.00514471 132.6314 134.86343
    158.45833 0.00448922 132.64449 134.88309
    193.34235 0.00368818 132.65752 134.90304
    156.79064 0.0046166 132.67049 134.92329
    155.51778 0.00459869 132.68343 134.94386
    140.39537 0.00507068 132.69631 134.96475
    147.1338 0.00481728 132.70915 134.98597
    147.38349 0.00484894 132.72193 135.00752
    146.2476 0.00490533 132.73467 135.02942
    146.15673 0.00486512 132.74736 135.05166
    142.47478 0.00496862 132.75999 135.07425
    128.56319 0.00549794 132.77259 135.09723
    123.09942 0.00572236 132.78511 135.12056
    150.5422 0.00473301 132.7976 135.14428
    148.90104 0.00483745 132.81004 135.1684
    141.05847 0.00502126 132.82242 135.19292
    154.43608 0.00462641 132.83476 135.21786
    146.6631 0.00493431 132.84705 135.24322
    136.6868 0.0052643 132.85929 135.26902
    157.30247 0.00449973 132.87146 135.29525
    149.77367 0.0047195 132.8836 135.32196
    149.84496 0.00475993 132.89569 135.34915
    138.88181 0.00520964 132.90772 135.3768
    139.8466 0.00510335 132.9197 135.40497
    161.4472 0.00443818 132.93163 135.43365
    150.26612 0.00478068 132.94352 135.46286
    139.41764 0.00508686 132.95535 135.49262
    152.43535 0.00466361 132.96712 135.52293
    155.02005 0.00463079 132.97885 135.55383
    156.71261 0.00460055 132.99053 135.58532
    141.53706 0.00505227 133.00216 135.61743
    128.40103 0.00552464 133.01373 135.65017
    130.61655 0.00555154 133.02525 135.68356
    149.82342 0.00482384 133.03672 135.71764
    124.24514 0.00575896 133.04814 135.75241
    142.8734 0.00500259 133.05951 135.7879
    153.26859 0.00465702 133.07083 135.82414
    155.64538 0.00457593 133.08209 135.86113
    140.52452 0.00512262 133.0933 135.89894
    141.66594 0.00506447 133.10446 135.93755
    142.32103 0.00503361 133.11556 135.97702
    139.73362 0.00507029 133.12662 136.01738
    146.49326 0.00487347 133.13762 136.05865
    154.54713 0.00469961 133.14857 136.10086
    154.31777 0.00463642 133.15947 136.14404
    162.26425 0.0043997 133.17032 136.18824
    140.53948 0.00509674 133.18111 136.2335
    139.593 0.00514797 133.19185 136.27985
    151.14344 0.0047171 133.20253 136.32733
    156.80336 0.00458468 133.21317 136.37598
    150.01083 0.0047478 133.22376 136.42586
    150.98456 0.00469806 133.23428 136.47701
    144.59522 0.0049192 133.24476 136.52947
    163.59888 0.00436335 133.25518 136.58331
    175.27784 0.00407683 133.26555 136.63856
    161.55505 0.00441026 133.27587 136.69531
    166.08942 0.0042599 133.28613 136.7536
    170.43595 0.00419301 133.29633 136.81349
    151.31227 0.00471108 133.30649 136.87507
    136.17985 0.00523752 133.31659 136.93838
    138.00066 0.00514104 133.32664 137.00352
    139.67821 0.00508394 133.33664 137.07058
    137.8604 0.00519088 133.34658 137.13961
    152.85751 0.00466884 133.35647 137.21069
    143.33251 0.00504168 133.36629 137.28398
    135.97414 0.00527618 133.37607 137.35949
    137.01188 0.00518353 133.3858 137.43742
    146.35944 0.00485889 133.39547 137.51777
    168.31133 0.00422446 133.40509 137.60072
    176.12142 0.00401042 133.41465 137.68643
    162.69625 0.00440435 133.42415 137.77494
    146.55165 0.0048889 133.43361 137.86649
    123.5293 0.00582413 133.44301 137.96112
    160.24922 0.0044763 133.45235 138.05903
    148.90727 0.00480238 133.46164 138.16046
    158.34431 0.00452064 133.47088 138.26546
    150.13193 0.00481372 133.48006 138.37427
    135.74731 0.00530793 133.48918 138.48716
    132.9892 0.00546482 133.49825 138.60423
    162.36138 0.00443779 133.50726 138.72582
    157.69883 0.00453009 133.51622 138.85205
    133.10985 0.00540904 133.52513 138.98324
    139.35399 0.00512971 133.53398 139.11974
    157.22494 0.0045111 133.54277 139.26171
    169.06037 0.00420062 133.55151 139.68286
    160.94013 0.00445025 133.56018 139.83771
    136.60887 0.00528304 133.56882 139.99925
    155.12879 0.00468349 133.57739 140.16763
    149.6426 0.00479616 133.58591 140.34343
    162.24219 0.00443201 133.59437 140.52718
    148.50206 0.00485264 133.60276 140.71914
    132.24501 0.00540892 133.61113 140.92001
    137.34652 0.00520057 133.61942 141.13044
    153.37206 0.00470661 133.62766 141.35083
    153.16978 0.00466349 133.63584 141.58211
    139.85471 0.00505166 133.64395 141.82473
    159.14051 0.00451295 133.65203 142.07965
    153.44957 0.00469805 133.66004 142.34787
    144.29098 0.00494552 133.668 142.63004
    152.50318 0.00465394 133.67589 142.92751
    151.95114 0.00467125 133.68374 143.24105
    152.29881 0.0046723 133.69153 143.57209
    141.38387 0.00505405 133.69926 143.92217
    149.7783 0.00474867 133.70693 144.29237
    146.56406 0.00484978 133.71455 144.68476
    168.40642 0.00423468 133.7221 145.10066
    142.73832 0.00502722 133.72961 145.54232
    159.90276 0.00447411 133.73705 146.01219
    153.25352 0.00466068 133.74445 146.51217
    132.04782 0.00540703 133.75178 147.04555
    150.6594 0.00471106 133.75905 147.61472
    135.44654 0.00527521 133.76628 148.22374
    141.1137 0.00507157 133.77343 148.87561
    151.64285 0.00468726 133.78054 149.57493
    153.72027 0.00465057 133.78758 150.32691
    166.89732 0.00425657 133.79457 151.13598
    152.78607 0.00467106 133.8015 152.00866
    159.55952 0.00449381 133.80837 152.95237
    153.7716 0.00469677 133.8152 153.95216
    152.35631 0.00468481 133.82196 155.06153
    180.7761 0.00393305 133.82866 156.26765
    157.07888 0.00453506 133.8353 157.58291
    151.87566 0.00471166 133.84188 159.02177
    156.18491 0.0045689 133.84841 160.5982
    158.41199 0.00448291 133.85488 162.33243
    148.8531 0.00480101 133.86129 164.24372
    153.74845 0.00464454 133.86766 166.35819
    166.21085 0.00427362 133.87394 168.707
    135.37071 0.00528972 133.88019 171.3225
    159.49263 0.00448798 133.88637 174.24998
    167.55413 0.00426573 133.89248 177.53634
    164.10098 0.00432909 133.89855 181.24439
    170.42233 0.00419662 133.90455 185.45114
    186.27033 0.00382107 133.91051 190.24289
    197.88613 0.00359963 133.91639 195.73893
    184.34754 0.00387735 133.92221 202.07547
    229.63595 0.00315676 133.92799 209.43996
    248.28853 0.00290147 133.9337 218.08504
    241.35835 0.00295932 133.93936 228.34982
    246.93966 0.00287688 133.94495 240.77534
    248.34723 0.00284621 133.95048 256.19227
    258.83086 0.00277919 133.95596 276.00674
    281.36068 0.00255896 133.96138 302.54863
    318.88648 0.00222742 133.96675 339.46966
    367.6695 0.00194067 133.97205 392.32498
    389.04259 0.00184034 133.97729 468.57569
    421.36736 0.00169217 133.98246 577.39549
    519.86767 0.00137196 133.98759 728.35332
    647.63155 0.00110363 133.99265 928.68447
    887.49024 0.00080549 133.99766 1180.68123
    1131.03833 0.00062869 134.0026 1476.37413
    1507.91771 0.00047189 134.00749 1792.49008
    2011.07774 0.00035464 134.01231 2082.44902
    2466.55423 0.00028841 134.01708 2275.5162
    2683.95325 0.00026475 134.02179 2305.69565
    2650.75855 0.00026832 134.02643 2160.98896
    2335.67885 0.00030626 134.03102 1894.7577
    1846.62696 0.00038816 134.03555 1580.68437
    1450.76911 0.00049441 134.04003 1274.64298
    1080.70555 0.00066335 134.04443 1006.63586
    782.57068 0.00091341 134.04878 789.09257
    584.36642 0.00122012 134.05308 622.46273
    492.01682 0.00145305 134.0573 500.6372
    444.99532 0.00160604 134.06148 414.66443
    374.70564 0.00192128 134.06558 355.04066
    318.98189 0.00222137 134.06963 313.56804
    309.89616 0.00228918 134.07362 284.09317
    277.47332 0.00256795 134.07755 262.36192
    282.93408 0.0025359 134.08143 245.6875
    257.85489 0.00277955 134.08523 232.39152
    216.45698 0.00330108 134.08897 221.49262
    209.07573 0.00339885 134.09267 212.36828
    208.65846 0.00341289 134.09629 204.61633
    181.84191 0.00395169 134.09987 197.97092
    171.29616 0.0042028 134.10337 192.22157
    171.20877 0.00418304 134.10682 187.22031
    173.70123 0.00414678 134.11021 182.84125
    170.21955 0.00422699 134.11354 178.98421
    183.25186 0.00392686 134.1168 175.57432
    186.91762 0.00383704 134.12 172.57108
    176.92785 0.00404477 134.12314 169.86683
    172.25596 0.0041157 134.12623 167.44374
    167.07971 0.00425218 134.12925 165.26322
    181.11948 0.00395592 134.13221 163.29657
    173.28303 0.00413526 134.13511 161.51482
    158.24838 0.00451263 134.13795 159.89761
    164.32579 0.00433133 134.14074 158.42455
    165.3965 0.00432191 134.14345 157.07835
    149.38806 0.0048377 134.14611 155.84643
    129.18297 0.00552799 134.1487 154.71493
    162.27962 0.00440942 134.15124 153.67457
    132.51332 0.0054236 134.15371 152.7153
    134.52154 0.00529508 134.15613 151.82843
    145.94113 0.00489231 134.15848 151.0079
    156.33586 0.0045617 134.16077 150.24637
    148.91013 0.0048001 134.163 149.53921
    173.3522 0.00412825 134.16516 148.881
    143.08072 0.00493465 134.16727 148.26699
    145.85607 0.00487326 134.16932 147.69403
    143.44401 0.00496809 134.1713 147.15791
    129.15686 0.00550635 134.17322 146.65616
    141.85302 0.00501493 134.17508 146.18565
    142.93339 0.00495974 134.17688 145.74357
    146.9981 0.00482833 134.17861 145.32822
    144.69822 0.00495903 134.18029 144.93703
    154.80831 0.00462133 134.1819 144.56859
    152.7868 0.00463674 134.18346 144.221
    142.45666 0.00507072 134.18494 143.8925
    136.9558 0.00532212 134.18638 143.58214
    130.62516 0.00540397 134.18774 143.28823
    136.91816 0.00517334 134.18905 143.00999
    159.31474 0.0044478 134.19029 142.74617
    146.79421 0.00487309 134.19148 142.49565
    147.92373 0.00482231 134.19259 142.25783
    150.70642 0.00472314 134.19365 142.03162
    155.1096 0.00456128 134.19464 141.81652
    146.61042 0.00480252 134.19558 141.61172
    147.19914 0.00483144 134.19645 141.41644
    169.83796 0.00419977 134.19726 141.23033
    154.91799 0.0046131 134.19801 141.05263
    154.96945 0.00457088 134.19869 140.88303
    125.35415 0.0057107 134.19932 140.72097
    130.39021 0.00547014 134.19988 140.56591
    137.87394 0.00517679 134.20038 140.41763
    146.24522 0.00489248 134.20082 140.27558
    151.13072 0.00470621 134.20119 140.13958
    151.22155 0.00468922 134.20151 140.00913
    149.62404 0.00479371 134.20175 139.88409
    143.08308 0.00501197 134.20194 139.76411
    142.42255 0.00497658 134.20206 139.64883
    136.30044 0.00524656 134.20212 139.53815
    127.43394 0.00561827 134.20213 139.43178
    133.49134 0.0053344 134.20206 139.32941
    134.22303 0.00530799 134.20194 139.23099
    139.39981 0.00509212 134.20175 139.13619
    132.03739 0.0054378 134.2015 139.04497
    152.01772 0.00471387 134.20119 138.95702
    166.94368 0.00426958 134.20082 138.87229
    127.79824 0.00566025 134.20038 138.7906
    136.61834 0.00525798 134.19988 138.71173
    140.71691 0.00506429 134.19932 138.63567
    140.13009 0.00509752 134.19869 138.56224
    150.1214 0.00472707 134.198 138.49126
    134.85292 0.00536612 134.19725 138.42272
    132.09167 0.00546137 134.19644 138.35644
    149.62831 0.00476783 134.19556 138.29237
    145.4067 0.00490251 134.19462 138.23037
    123.91977 0.00583231 134.19362 138.1704
    141.31644 0.00508923 134.19256 138.11236
    122.97465 0.00592868 134.19143 138.05612
    117.26312 0.00613023 134.19024 138.00168
    130.24199 0.00544391 134.18898 137.94889
    133.79181 0.00529131 134.18767 137.89776
    142.89967 0.00497032 134.18629 137.84818
    137.11234 0.0052415 134.18485 137.80007
    133.28474 0.00538688 134.18335 137.75343
    124.46242 0.00571957 134.18178 137.70816
    135.24986 0.00527154 134.18015 137.66418
    133.71634 0.00535695 134.17845 137.62151
    120.58793 0.00593986 134.1767 137.58004
    137.79367 0.00519052 134.17487 137.53977
    134.63719 0.00527741 134.17299 137.50062
    148.07757 0.00478101 134.17104 137.46258
    128.81301 0.00555263 134.16904 137.4256
    128.83948 0.00556138 134.16696 137.38962
    109.07979 0.00664317 134.16483 137.35463
    117.75104 0.00612651 134.16262 137.32056
    141.31614 0.00503419 134.16036 137.28743
    156.9839 0.00454377 134.15804 137.25518
    150.67148 0.00480183 134.15565 137.22376
    123.30957 0.0058452 134.1532 137.19317
    125.26037 0.00567302 134.15069 137.16339
    141.82289 0.00503262 134.14811 137.13434
    143.50987 0.00501113 134.14547 137.10606
    131.64923 0.005459 134.14276 137.07846
    144.66033 0.00493375 134.13999 137.05159
    151.37713 0.00469376 134.13716 137.02537
    139.61713 0.00516402 134.13427 136.99981
    136.00302 0.00527608 134.13131 136.97488
    127.98417 0.00558839 134.12829 136.95054
    129.61391 0.00556747 134.12521 136.92681
    149.76211 0.00481401 134.12206 136.90363
    142.61234 0.0050303 134.11884 136.88102
    145.72711 0.00492853 134.11557 136.85895
    149.84704 0.00476594 134.11223 136.83739
    146.50025 0.00487742 134.10883 136.81635
    146.33241 0.00486449 134.10537 136.7958
    139.59314 0.0051688 134.10184 136.77571
    125.71583 0.00580115 134.09825 136.75611
    137.3323 0.00519377 134.0946 136.67558
    133.33647 0.0053661 134.09087 136.65701
    145.03972 0.0048726 134.08709 136.63888
    134.61971 0.00528198 134.08325 136.62114
    137.14413 0.00521065 134.07934 136.60382
    145.81344 0.00488806 134.07537 136.58688
    140.7883 0.00511274 134.07133 136.57033
    117.08309 0.00611049 134.06723 136.55415
    145.59166 0.00493267 134.06306 136.53833
    145.26673 0.00486181 134.05885 136.52289
    121.61667 0.00587414 134.05455 136.50776
    113.16501 0.00631812 134.05021 136.49299
    149.67739 0.00474671 134.04578 136.47853
    165.09125 0.00425592 134.0413 136.4644
    140.97496 0.00502597 134.03676 136.4506
    141.09048 0.0050103 134.03215 136.43708
    144.24487 0.0049566 134.02748 136.42388
    130.21776 0.00553061 134.02275 136.41098
    113.45224 0.00639533 134.01796 136.39835
    120.16461 0.00598732 134.01309 136.386
    131.63384 0.00545227 134.00817 136.37394
    147.98047 0.00484644 134.00318 136.36214
    136.03881 0.00525062 133.99813 136.3506
    149.73151 0.00482285 133.99302 136.33933
    134.63324 0.00525535 133.98783 136.32831
    141.64123 0.00502609 133.98259 136.31755
    131.0757 0.00548554 133.97729 136.30704
    141.42094 0.00509217 133.97192 136.29675
    135.25417 0.00532139 133.96648 136.28672
    117.94998 0.00604578 133.96099 136.27692
    156.71078 0.0045371 133.95543 136.26734
    156.58259 0.00452959 133.94981 136.25801
    147.82004 0.00485364 133.94412 136.24889
    122.85949 0.00585928 133.93836 136.23999
    126.95551 0.00561731 133.93255 136.23132
    119.40008 0.00598022 133.92668 136.22286
    109.55404 0.00655966 133.92075 136.21463
    122.92453 0.00583152 133.91474 136.20659
    131.74427 0.00547959 133.90867 136.19877
    131.7778 0.00544515 133.90253 136.19115
    143.96579 0.0049134 133.89634 136.18374
    141.64876 0.0050232 133.89008 136.17654
    153.17944 0.00461397 133.88377 136.16955
    148.9921 0.00475839 133.87737 136.16274
    130.06066 0.00548252 133.87093 136.15615
    120.11849 0.00595457 133.86442 136.14975
    130.08887 0.00545262 133.85784 136.14355
    139.7151 0.0050378 133.8512 136.13754
    138.77968 0.00512894 133.8445 136.13174
    134.91431 0.00530045 133.83773 136.12614
    113.8717 0.00638621 133.83091 136.12714
    120.9117 0.00594636 133.82401 136.12194
    116.72541 0.00612534 133.81706 136.11694
    142.83334 0.00501908 133.81004 136.11214
    146.45205 0.00491137 133.80296 136.10754
    131.83581 0.00543454 133.79581 136.10313
    102.01846 0.00706075 133.7886 136.09892
    107.75767 0.0066825 133.78133 136.09491
    121.01073 0.0059059 133.77399 136.0911
    125.06439 0.00573905 133.76659 136.08749
    126.23788 0.00565806 133.75913 136.08409
    157.22062 0.00456368 133.7516 136.08088
    145.38258 0.00489285 133.74402 136.07789
    133.54478 0.00528173 133.73637 136.07509
    125.84504 0.00568917 133.72864 136.0725
    135.58331 0.00529412 133.72087 136.07013
    140.01603 0.00512158 133.71303 136.06797
    131.50272 0.00539486 133.70511 136.06602
    138.80203 0.00509071 133.69715 136.06429
    141.31304 0.0049729 133.68912 136.06279
    152.95859 0.00462873 133.68102 136.0615
    150.15582 0.00473286 133.67287 136.06044
    151.58466 0.00466848 133.66464 136.05961
    128.78329 0.00551067 133.65635 136.133
    124.13916 0.00577304 133.64801 136.13284
    137.83884 0.00518201 133.63959 136.13292
    128.11567 0.00558305 133.63113 136.13325
    129.57498 0.00554818 133.62259 136.13382
    129.09508 0.00552867 133.61399 136.13465
    123.30349 0.00580679 133.60533 136.13574
    129.66833 0.00553086 133.59659 136.13708
    145.4384 0.00490522 133.58781 136.13871
    137.1657 0.00522672 133.57896 136.1406
    142.24808 0.00507868 133.57005 136.14278
    123.36993 0.00582798 133.56106 136.14523
    128.14868 0.00560193 133.55202 136.14799
    136.92884 0.00530656 133.54291 136.15104
    133.21954 0.00530546 133.53375 136.1544
    135.12683 0.00520778 133.52452 136.15806
    107.07372 0.00676145 133.51523 136.16206
    111.01725 0.00647984 133.50587 136.16638
    124.03025 0.00574703 133.49645 136.17104
    137.90361 0.00520097 133.48697 136.17604
    135.55249 0.0052199 133.47743 136.1814
    129.88073 0.00546045 133.46782 136.18712
    135.31362 0.00525371 133.45815 136.19322
    128.28106 0.00554352 133.44842 136.1997
    124.26584 0.00573612 133.43863 136.20658
    145.73031 0.00493676 133.42877 136.21385
    146.55029 0.0048295 133.41885 136.22155
    151.27067 0.00467771 133.40886 136.22968
    124.35745 0.00568072 133.39882 136.23826
    120.02935 0.0059094 133.38871 136.24729
    124.33841 0.00575747 133.37854 136.25679
    125.27118 0.00576472 133.36831 136.26677
    134.16815 0.00539639 133.35801 136.27726
    127.00935 0.0055943 133.34766 136.28826
    119.97332 0.00596797 133.33724 136.2998
    142.24192 0.00508314 133.32675 136.31188
    124.6945 0.00587509 133.31621 136.32454
    106.7925 0.00670124 133.3056 136.33778
    135.05761 0.00532095 133.29493 136.35164
    148.27045 0.00484163 133.2842 136.36612
    156.58891 0.00460901 133.2734 136.38125
    146.72553 0.0048404 133.26254 136.39706
    131.91237 0.00549371 133.25163 136.41357
    128.20795 0.00563537 133.24065 136.4308
    127.15557 0.00564944 133.2296 136.44879
    140.42263 0.00510015 133.2185 136.46755
    149.45356 0.00480217 133.20733 136.48712
    131.74706 0.00545945 133.1961 136.50753
    127.75529 0.00558427 133.18481 136.52881
    142.35988 0.00498067 133.17345 136.55101
    135.36448 0.00520481 133.16204 136.57413
    136.94039 0.00517592 133.15056 136.59823
    122.1551 0.00584966 133.13902 136.62337
    125.502 0.0056678 133.12742 136.64956
    110.05006 0.0065078 133.11576 136.67687
    109.98148 0.00654618 133.10403 136.70531
    119.76075 0.00601717 133.09224 136.73495
    160.7711 0.00448413 133.08039 136.76585
    151.97216 0.00471392 133.06848 136.79806
    150.78057 0.0047276 133.05651 136.83164
    124.50242 0.00575268 133.04448 136.86663
    126.88161 0.00561503 133.03239 136.90311
    127.54409 0.00557453 133.02023 136.94118
    136.54078 0.00519582 133.00801 136.98084
    133.81502 0.00532617 132.99573 137.02224
    143.02532 0.00501247 132.98339 137.06541
    129.15426 0.00556568 132.97098 137.11044
    118.47567 0.00607828 132.95852 137.15748
    114.14969 0.00628277 132.94599 137.20655
    114.87529 0.00622717 132.9334 137.25781
    127.3124 0.0056602 132.92076 137.31133
    123.00121 0.00581291 132.90805 137.36724
    147.43261 0.0048277 132.89528 137.42571
    130.55398 0.00548147 132.88245 137.4868
    131.22001 0.00540904 132.86955 137.55071
    128.83723 0.00556272 132.8566 137.61754
    138.04334 0.00523033 132.84358 137.68748
    132.10283 0.00542233 132.8305 137.76074
    125.98834 0.00565407 132.81737 137.83745
    130.28182 0.00549033 132.80416 137.91787
    142.28383 0.00504253 132.7909 138.00214
    137.86638 0.00519974 132.77758 138.09053
    130.50418 0.0054758 132.76421 138.18335
    130.27935 0.00547819 132.75076 138.28074
    114.51245 0.00627454 132.73726 138.38313
    140.51131 0.00511984 132.7237 138.4907
    128.27949 0.00572607 132.71007 138.60384
    117.99234 0.00606044 132.6964 138.72302
    133.55262 0.00533819 132.68265 138.84846
    131.82409 0.00548213 132.66884 138.98074
    135.12736 0.00536117 132.65497 139.12019
    146.99408 0.00482674 132.64104 139.26739
    131.03509 0.00548681 132.62706 139.423
    126.64522 0.00572379 132.61301 139.58741
    131.64553 0.00548248 132.5989 139.76149
    113.85778 0.00631282 132.58473 139.94577
    130.14195 0.00557202 132.5705 140.14113
    141.91002 0.00517843 132.55622 140.34857
    138.88451 0.00525447 132.54187 140.56881
    141.75218 0.00507053 132.52746 140.80317
    132.14438 0.00541085 132.51299 141.05253
    122.7341 0.00579818 132.49846 141.31832
    125.4335 0.00567317 132.48387 141.60215
    143.74067 0.00497057 132.46922 141.90527
    167.86527 0.00421317 132.45451 142.22982
    151.13918 0.00476693 132.43975 142.57739
    146.21045 0.00490456 132.42491 142.95039
    150.64912 0.00472292 132.41003 143.35154
    136.71346 0.00524793 132.39508 143.78317
    159.23767 0.00447578 132.38007 144.24894
    168.3517 0.00421551 132.365 144.75186
    144.87917 0.0048833 132.34988 145.29626
    143.67016 0.00497133 132.33469 145.8871
    162.57991 0.00437855 132.31945 146.52894
    169.38821 0.00421119 132.30414 147.22857
    157.11898 0.00454343 132.28878 147.99209
    156.22568 0.0045823 132.27335 148.8279
    124.08106 0.00589036 132.25787 149.74586
    145.193 0.00495469 132.24233 150.75566
    154.16929 0.00459733 132.22673 151.87115
    141.84201 0.00503278 132.21107 153.10582
    151.64804 0.00469031 132.19534 154.47782
    143.66059 0.00494183 132.17957 156.00893
    146.5417 0.00486115 132.16373 157.72211
    151.28515 0.00475077 132.14783 159.64931
    155.35019 0.00461871 132.13188 161.82433
    173.78553 0.00409584 132.11587 164.29246
    170.1291 0.0041954 132.09979 167.11037
    159.59248 0.00446896 132.08367 170.34411
    154.528 0.00459531 132.06747 174.08837
    178.31993 0.00400152 132.05123 178.46181
    195.76537 0.00361595 132.03492 183.64155
    192.87371 0.00364748 132.01855 189.89088
    200.80328 0.00355003 132.00213 197.59632
    193.91884 0.00367178 131.98565 207.36945
    223.96062 0.00317716 131.9691 220.09995
    234.43448 0.0030418 131.95251 237.09071
    251.41871 0.00285278 131.93585 260.12107
    290.17839 0.00245682 131.91914 291.38517
    350.16051 0.00203907 131.90236 333.46437
    410.20054 0.00173374 131.88553 388.85325
    471.58112 0.00150307 131.86865 459.61554
    511.66188 0.00138647 131.8517 546.62844
    641.17794 0.00111639 131.8347 648.34949
    734.42968 0.00096953 131.81764 759.60457
    838.70322 0.000848 131.80052 868.82838
    1008.59037 0.00070445 131.78333 957.03201
    1049.26926 0.00067468 131.7661 1001.36696
    992.74642 0.00071697 131.74881 987.26061
    867.22264 0.00082235 131.73146 919.56067
    788.21605 0.00090257 131.71406 818.64728
    697.94875 0.00102306 131.69658 706.59661
    556.20298 0.00128944 131.67907 598.81855
    468.60812 0.0015205 131.66149 503.68085
    416.9037 0.00172551 131.64385 424.29835
    339.10823 0.00210678 131.62616 360.9841
    287.2738 0.00249321 131.6084 312.18397
    224.92767 0.00320386 131.5906 275.52429
    225.08903 0.00320261 131.57273 248.4549
    205.44274 0.00344954 131.55481 228.52212
    200.65276 0.00354611 131.53684 213.736
    179.27122 0.00398129 131.51879 202.54372
    170.33598 0.00428175 131.50071 193.83849
    171.14343 0.00420863 131.48256 186.88813
    169.76537 0.0042278 131.46435 181.18773
    163.08844 0.00437964 131.44609 176.42139
    174.6827 0.00409216 131.42777 172.37089
    160.27366 0.00446279 131.4094 168.88679
    143.2965 0.00502242 131.39098 165.86732
    128.82786 0.00556184 131.37248 163.22905
    146.09412 0.00494648 131.35395 160.91328
    157.75317 0.0045339 131.33534 158.86888
    153.788 0.00463011 131.31669 157.05466
    141.56381 0.00501508 131.29798 155.4399
    144.72953 0.00489963 131.27921 153.99522
    132.2018 0.00534684 131.26039 152.69961
    138.0715 0.00516564 131.24151 151.53299
    154.94551 0.00461621 131.22258 150.47856
    139.05019 0.00518005 131.20359 149.5239
    120.78563 0.0058841 131.18454 148.65609
    144.64255 0.00492966 131.16544 147.86618
    143.96173 0.00494653 131.14628 147.14499
    133.38327 0.00536724 131.12708 146.48463
    131.19069 0.00546433 131.10781 145.87949
    134.27266 0.00533528 131.08848 145.32312
    133.34429 0.00535209 131.06911 144.81133
    151.27457 0.00471978 131.04967 144.33943
    139.77564 0.00510831 131.03019 143.90336
    134.09311 0.00532039 131.01065 143.50031
    134.34975 0.00532106 130.99105 143.1268
    144.36675 0.00500286 130.9714 142.78069
    139.46182 0.00516076 130.95168 142.45939
    129.02694 0.00554626 130.93193 142.16062
    111.19105 0.00647039 130.91212 141.88293
    129.59648 0.00561509 130.89225 141.62423
    150.44563 0.00480254 130.87233 141.38341
    133.27328 0.00537408 130.85234 141.15893
    125.66863 0.00557888 130.83231 140.94944
    125.79991 0.00562804 130.81222 140.75413
    131.08958 0.0054189 130.79208 140.57172
    131.76488 0.00535889 130.77188 140.40158
    142.21586 0.00499402 130.75163 140.24278
    131.55573 0.00538363 130.73133 140.09444
    145.41533 0.00486703 130.71098 139.95615
    134.02885 0.00531105 130.69056 139.82701
    136.2162 0.00522683 130.6701 139.70671
    124.78002 0.00573319 130.64957 139.59465
    127.53544 0.00561751 130.629 139.49024
    142.18297 0.00500506 130.60838 139.39327
    119.21324 0.00603944 130.58769 139.30311
    160.44188 0.00450547 130.56697 139.21962
    153.92225 0.00463684 130.54618 139.14239
    130.81975 0.00546923 130.52534 139.07101
    134.19445 0.00538106 130.50445 139.0054
    141.45507 0.00506439 130.4835 138.94509
    120.29645 0.00585516 130.4625 138.89003
    158.37231 0.00448996 130.44145 138.83996
    140.10533 0.00511123 130.42035 138.79456
    130.29018 0.00550157 130.3992 138.75385
    133.03508 0.00536503 130.37798 138.71745
    153.07389 0.00464202 130.35672 138.68539
    152.92059 0.00464701 130.3354 138.65747
    145.525 0.00497899 130.31404 138.6335
    143.81418 0.00496987 130.29263 138.61348
    166.02083 0.00429498 130.27115 138.59716
    171.37486 0.00421181 130.24963 138.58458
    150.18709 0.00477599 130.22804 138.57562
    158.60239 0.0044865 130.20642 138.57014
    145.44924 0.00488746 130.18475 138.56817
    146.99192 0.00481196 130.16301 138.56951
    158.52848 0.00448695 130.14123 138.57424
    167.35918 0.00426933 130.11939 138.58229
    164.77337 0.00434438 130.09751 138.59354
    144.53292 0.00491736 130.07557 138.60806
    153.14962 0.00469544 130.05357 138.62569
    167.28549 0.0043047 130.03154 138.64653
    164.30429 0.00432214 130.00944 138.67054
    160.73766 0.00441742 129.9873 138.69763
    169.36207 0.00419554 129.96511 138.72793
    149.01704 0.00477301 129.94286 138.76127
    134.51727 0.00525819 129.92057 138.79776
    140.28092 0.00503983 129.89821 138.83743
    129.5689 0.00552482 129.87581 138.8802
    130.12005 0.00548479 129.85337 138.92621
    133.0084 0.00533612 129.83087 138.97533
    143.54881 0.00494774 129.80832 138.93537
    134.42249 0.00534652 129.78571 138.99123
    136.41366 0.00524073 129.76306 139.05031
    118.86663 0.0059754 129.74037 139.1128
    112.60127 0.0063794 129.71761 139.17856
    116.99566 0.00605324 129.69481 139.24777
    134.95449 0.00519005 129.67195 139.32051
    147.61437 0.00478854 129.64905 139.3967
    128.1478 0.00558926 129.6261 139.47658
    138.98153 0.00517531 129.60309 139.56003
    151.76138 0.00473167 129.58005 139.64725
    137.94297 0.00527444 129.55694 139.73835
    134.75125 0.005358 129.53379 139.83327
    124.13643 0.00579358 129.51059 139.93228
    121.25571 0.00592996 129.48734 140.03528
    118.66218 0.00609712 129.46404 140.14249
    120.96122 0.00597795 129.44069 140.25408
    143.59565 0.0050007 129.4173 140.36999
    132.74752 0.00536223 129.39385 140.49054
    139.02687 0.0051384 129.37035 140.61565
    133.56729 0.0053001 129.34681 140.74556
    138.17499 0.00513252 129.32321 140.88051
    129.61738 0.00555323 129.29958 141.02045
    139.99149 0.00513454 129.27589 141.16574
    118.91848 0.00604019 129.25214 141.31633
    123.87949 0.0058504 129.22836 141.47252
    125.61187 0.00582017 129.20452 141.63459
    114.81994 0.00619761 129.18063 141.80252
    126.45335 0.00561797 129.15671 141.97676
    136.25396 0.0052165 129.13273 142.15724
    152.55289 0.00464812 129.1087 142.34434
    164.23319 0.00432917 129.08462 142.53844
    142.60467 0.00503676 129.06049 142.73951
    120.85019 0.00595579 129.03633 142.94811
    138.41737 0.00519162 129.0121 143.1642
    146.07246 0.00493864 128.98784 143.38825
    125.88607 0.00567824 128.96352 143.62073
    122.48646 0.00583233 128.93916 143.86164
    132.74884 0.00543649 128.91476 144.11166
    123.37952 0.00578064 128.8903 144.37082
    136.94416 0.00523111 128.86579 144.63967
    135.45947 0.00530931 128.84124 144.91881
    132.96921 0.00536477 128.81665 145.2083
    138.98266 0.00512282 128.79201 145.50899
    130.86608 0.0054148 128.76731 145.82094
    135.41411 0.00523953 128.74258 146.1449
    139.27025 0.0051235 128.71778 146.4816
    130.63797 0.00554924 128.69296 146.83119
    141.09667 0.0051508 128.66809 147.19475
    122.85874 0.00579703 128.64316 147.57242
    135.34603 0.00524099 128.61819 147.96515
    138.96928 0.00511262 128.59318 148.37393
    148.63312 0.00478237 128.56812 148.799
    141.60137 0.00505543 128.54301 149.24174
    136.07527 0.00522063 128.51785 149.70246
    144.42666 0.00492819 128.49266 150.18238
    147.07754 0.00484951 128.4674 150.68282
    145.11172 0.00488287 128.44212 151.20421
    152.07385 0.00468447 128.41679 151.74836
    113.19018 0.00636029 128.3914 152.31576
    117.09877 0.00611678 128.36598 152.90811
    136.17162 0.00520638 128.34051 153.52714
    128.41991 0.00554879 128.31499 154.1736
    145.4294 0.00491409 128.28944 154.84991
    135.25534 0.00531055 128.26382 155.5569
    142.75673 0.00503711 128.23817 156.29688
    141.53701 0.0049976 128.21248 157.07231
    139.64078 0.00512579 128.18674 157.88437
    127.81952 0.00560876 128.16096 158.73639
    140.47689 0.0051009 128.13513 159.62978
    146.94523 0.00486282 128.10926 160.56778
    140.2643 0.0051342 128.08334 161.55391
    146.10468 0.00493114 128.05738 162.59011
    142.03534 0.00504922 128.03138 163.68476
    129.76875 0.00553048 128.00533 164.8329
    137.58397 0.00519318 127.97923 166.04293
    139.64634 0.00514152 127.95309 167.32003
    150.48015 0.00479576 127.92691 168.66743
    152.29727 0.00468599 127.9007 170.09207
    142.03395 0.00500249 127.87442 171.59792
    171.40095 0.00414298 127.84812 173.19215
    168.90159 0.00421033 127.82175 174.88273
    158.81211 0.00446273 127.79537 176.67519
    127.20843 0.00565016 127.76893 178.58013
    140.94963 0.00511445 127.74244 180.60442
    160.99372 0.00447396 127.71592 182.75947
    155.1557 0.00460229 127.68934 185.05802
    177.18266 0.00402282 127.66274 187.50986
    181.77243 0.00388989 127.63609 190.13201
    190.89137 0.00370383 127.60939 192.93686
    183.67543 0.00389355 127.58265 195.94347
    181.97643 0.00395538 127.55586 199.1734
    201.10945 0.00355712 127.52905 202.6448
    187.65915 0.00378377 127.50219 206.38668
    210.81273 0.00338772 127.47528 210.42249
    217.52852 0.00329198 127.44834 214.78627
    208.82665 0.00343446 127.42134 219.51706
    225.97239 0.00315624 127.39431 224.6504
    233.67205 0.00302686 127.36724 230.23972
    241.83258 0.00292432 127.34012 236.33246
    269.48579 0.00264889 127.31297 242.99443
    261.38455 0.00273907 127.28577 250.30263
    263.26521 0.0027098 127.25853 258.38739
    269.51465 0.00263406 127.23126 267.24719
    291.81291 0.00244309 127.20393 277.04147
    315.9046 0.00225611 127.17658 287.91158
    335.1484 0.00212407 127.14917 300.02673
    355.32754 0.00200135 127.12173 313.56479
    413.17161 0.00172306 127.09425 328.7736
    468.14445 0.0015234 127.06672 345.91366
    505.9285 0.00140998 127.03916 365.33309
    506.24777 0.00140229 127.01154 387.46221
    578.43614 0.00122719 126.98391 412.78998
    602.1861 0.00117925 126.95624 441.99705
    659.63851 0.00107871 126.92851 475.88408
    709.64804 0.00100443 126.90075 515.58562
    835.4214 0.00085239 126.87294 562.70895
    919.10073 0.00076957 126.84511 619.56215
    1004.95927 0.00070522 126.81722 689.97081
    1121.11894 0.00063159 126.7893 779.99456
    1348.31526 0.0005271 126.76134 899.70802
    1464.5079 0.0004863 126.73333 1065.07907
    1678.72242 0.00042426 126.7053 1299.4566
    2020.22304 0.00035149 126.67722 1635.26969
    2374.17798 0.00029845 126.6491 2111.27721
    2850.12212 0.00024946 126.62095 2768.62589
    3575.37818 0.00019933 126.59275 3641.1922
    4444.02848 0.00015988 126.56452 4739.89258
    5512.29552 0.00012873 126.53626 6038.84761
    6826.0589 0.00010381 126.50794 7444.58557
    8244.02029 0.00008603 126.4796 8768.235
    9389.10631 0.00007565 126.45121 9712.3252
    9931.97451 0.00007146 126.42279 9969.1204
    9678.79002 0.00007336 126.39433 9439.34324
    8788.72668 0.00008089 126.36582 8320.98547
    7319.99113 0.00009754 126.33729 6938.83522
    5850.61608 0.00012233 126.3087 5554.82265
    4769.3335 0.00014979 126.2801 4321.57142
    3700.17789 0.00019332 126.25145 3302.75627
    2954.58473 0.00024149 126.22276 2510.4061
    2393.08177 0.00029847 126.19404 1922.42561
    1944.43872 0.00036843 126.16527 1501.21081
    1587.59366 0.00044855 126.13648 1206.06221
    1341.52378 0.00053074 126.10766 999.56152
    1075.8133 0.00066502 126.07878 852.89186
    951.11398 0.00075022 126.04987 745.29639
    858.25749 0.0008311 126.02092 663.19444
    748.2487 0.00094832 125.99194 598.24362
    689.54928 0.00103153 125.96293 545.21759
    646.82424 0.00110306 125.93387 501.01581
    554.97478 0.00128379 125.90479 463.57272
    494.88225 0.0014423 125.87565 431.48614
    462.94543 0.00154876 125.84649 403.79274
    449.76988 0.00159152 125.8173 379.69676
    427.09665 0.00165873 125.78806 358.63121
    362.67561 0.0019557 125.7588 340.10366
    351.8291 0.00203153 125.72948 323.71834
    356.95946 0.00199957 125.70015 309.17927
    328.54697 0.00216448 125.67078 296.20786
    278.77511 0.00254727 125.64137 284.60371
    275.80705 0.00257761 125.61193 274.17789
    252.0055 0.00282397 125.58243 264.77318
    258.42915 0.00275113 125.55293 256.27309
    240.54969 0.0029589 125.52338 248.55807
    227.43747 0.00311851 125.49379 241.5448
    219.55124 0.00324318 125.46418 235.14879
    215.07692 0.00332773 125.43451 229.298
    224.15372 0.00319604 125.40483 223.94055
    217.58744 0.00328555 125.37512 219.01821
    187.90873 0.00382399 125.34536 214.49246
    179.91126 0.00399791 125.31557 210.32094
    161.92219 0.00439533 125.28574 206.46708
    169.28343 0.00422957 125.25589 202.90568
    179.51478 0.00402497 125.22601 199.60549
    194.70452 0.00369135 125.19607 196.54729
    175.91626 0.00409031 125.16612 193.70807
    177.27076 0.00400232 125.13612 191.06769
    161.80499 0.00441253 125.1061 188.61321
    160.85377 0.0044313 125.07605 186.32663
    172.64169 0.00411687 125.04595 184.19791
    183.82267 0.00387254 125.01584 182.21378
    202.8827 0.00351042 124.98567 180.36253
    176.76864 0.0040223 124.95549 178.63741
    149.51527 0.00471889 124.92527 177.02749
    153.98492 0.00464504 124.89501 175.52757
    153.9645 0.00464738 124.86474 174.1297
    165.37514 0.00428888 124.83441 172.82695
    155.26175 0.00462097 124.80406 171.61599
    147.92927 0.00486641 124.77369 170.49004
    167.14755 0.00430677 124.74327 169.44674
    155.70001 0.00456047 124.71283 168.48139
    155.09192 0.00458364 124.68234 167.59009
    159.79422 0.00444641 124.65184 166.77172
    167.01474 0.00423895 124.62131 166.02222
    161.81261 0.00438544 124.59073 165.34126
    160.91721 0.00440571 124.56013 164.72645
    134.18804 0.00536743 124.52949 164.17618
    139.77747 0.00511466 124.49883 163.69118
    159.29767 0.0044906 124.46814 163.26962
    153.88843 0.00464 124.43741 162.91311
    153.67546 0.00461495 124.40666 162.6214
    154.00179 0.00464054 124.37586 162.39522
    148.69417 0.00486818 124.34505 162.23755
    147.70436 0.00483112 124.31421 162.14904
    143.28719 0.0049479 124.28332 162.13399
    137.15461 0.00522408 124.25241 162.19502
    133.43023 0.00535488 124.22147 162.33635
    163.1272 0.00439807 124.19051 162.56464
    173.66379 0.00415288 124.15952 162.88463
    151.05526 0.00476246 124.12848 163.30572
    150.56307 0.00473536 124.09743 163.83589
    152.07367 0.00473236 124.06634 164.48621
    151.196 0.00472009 124.03523 165.2714
    150.22481 0.0047578 124.00409 166.20514
    147.65687 0.00483081 123.97291 167.3086
    161.34536 0.00440918 123.94171 168.60281
    158.05582 0.00449657 123.91047 170.11588
    148.90965 0.00478429 123.87921 171.88357
    158.56785 0.00448326 123.84793 173.94416
    171.09404 0.00413884 123.81661 176.35226
    166.32497 0.00428414 123.78526 179.16885
    167.02461 0.00427242 123.75388 182.47733
    157.94422 0.00453651 123.72249 186.39011
    175.13151 0.0040718 123.69106 191.05327
    184.12962 0.00386823 123.6596 196.69674
    180.86161 0.00394348 123.62812 203.6608
    178.36585 0.00402309 123.59659 212.50632
    178.08166 0.00402386 123.56506 224.14277
    221.52339 0.00321687 123.5335 239.97052
    232.40929 0.00305953 123.50189 262.11817
    233.81966 0.00304657 123.47027 293.46477
    279.01017 0.00255602 123.43861 337.6458
    330.59889 0.00214664 123.40694 398.66377
    373.35079 0.00190741 123.37524 479.97337
    447.50774 0.00158823 123.3435 583.62938
    593.37072 0.00119791 123.31175 708.35074
    733.93009 0.00096578 123.27996 847.77887
    924.06354 0.0007688 123.24815 987.22014
    1172.96436 0.00060536 123.21632 1100.77707
    1298.42688 0.00054505 123.18445 1156.58255
    1286.60083 0.00055075 123.15257 1134.43663
    1185.28642 0.00059822 123.12064 1042.90202
    967.76926 0.00073952 123.08871 911.48853
    760.57593 0.0009409 123.05674 770.18527
    649.92162 0.00109211 123.02474 638.29828
    567.12811 0.00124953 122.99273 525.64033
    452.63317 0.0015771 122.96067 435.26659
    379.59168 0.00188222 122.92861 366.33719
    319.7825 0.00225976 122.89652 315.93866
    282.35078 0.00255323 122.86439 280.12217
    239.83156 0.00299762 122.83225 255.09689
    237.72228 0.00299959 122.80007 237.59712
    225.95868 0.00316075 122.76788 225.1742
    207.21291 0.00344612 122.73567 216.15287
    186.03322 0.00384743 122.70342 209.42633
    179.20376 0.00401576 122.67116 204.32549
    186.35207 0.00383034 122.63885 200.42849
    176.60196 0.00403761 122.60654 197.47848
    161.57152 0.00440896 122.57421 195.31511
    172.69836 0.00411773 122.54183 193.82655
    181.46481 0.00390768 122.50945 192.94487
    163.41931 0.00442898 122.47703 192.61672
    178.98224 0.00402831 122.4446 192.81382
    180.21501 0.00395679 122.41214 193.52116
    170.74988 0.00417641 122.37965 194.73754
    174.29349 0.00409759 122.34715 196.47994
    178.14471 0.00402877 122.31461 198.76954
    164.68905 0.00428128 122.28206 201.65122
    175.51767 0.00408016 122.2495 205.17809
    174.6057 0.00408538 122.21689 209.42719
    181.41793 0.00393535 122.18427 214.50276
    192.8259 0.00369979 122.15162 220.52634
    207.63783 0.00344483 122.11896 227.67788
    199.22426 0.00358989 122.08628 236.1819
    203.19091 0.00348866 122.05356 246.37098
    232.30839 0.00305085 122.02083 258.73422
    253.83206 0.00277974 121.98806 273.9736
    284.86951 0.00248412 121.95529 293.19312
    292.549 0.00242851 121.9225 317.98391
    313.16693 0.00229307 121.88967 350.68572
    346.63725 0.00206631 121.85684 394.53072
    420.22262 0.0017087 121.82396 453.58696
    497.19745 0.00144306 121.79108 532.81867
    586.4353 0.00122241 121.75818 637.33309
    717.86837 0.00099215 121.72524 771.89688
    825.30342 0.00086248 121.6923 939.70061
    1049.52652 0.00067991 121.65932 1140.30125
    1254.39575 0.00056602 121.62634 1367.83531
    1504.99552 0.00047304 121.59333 1606.08062
    1692.66991 0.00042065 121.56029 1824.76692
    1864.92407 0.00038141 121.52725 1979.39489
    1927.32353 0.00036893 121.49416 2026.09397
    1864.5933 0.00038118 121.46108 1949.37482
    1799.8577 0.00039496 121.42797 1774.04279
    1618.95982 0.00043995 121.39483 1546.33482
    1393.55003 0.00051316 121.36168 1307.88008
    1174.97662 0.00061209 121.3285 1085.50839
    903.45751 0.0007922 121.29531 892.03685
    762.08322 0.00093831 121.26211 732.05525
    656.63145 0.00108869 121.22887 604.66442
    511.47477 0.00140536 121.19563 506.19704
    409.42958 0.00175232 121.16235 431.83288
    348.19085 0.00205855 121.12906 376.28826
    311.8486 0.00229355 121.09576 334.89934
    279.96115 0.00253271 121.06242 303.72449
    275.674 0.00258767 121.02909 279.77115
    232.7433 0.00306441 120.99572 260.9261
    220.57541 0.00325805 120.96234 245.69349
    198.16212 0.00357298 120.92894 233.10683
    186.8386 0.0037837 120.89552 222.50093
    190.89496 0.00372783 120.86208 213.4285
    182.03199 0.00388819 120.82862 205.59168
    181.88378 0.00390413 120.79515 198.75661
    167.80725 0.0042264 120.76167 192.76179
    156.61262 0.00452619 120.72815 187.47017
    151.5003 0.00472466 120.69463 182.77289
    154.6411 0.00466869 120.66108 178.58881
    156.11915 0.00461607 120.62752 174.84154
    133.9384 0.00538022 120.59395 171.47613
    131.06229 0.00549915 120.56034 168.44051
    143.90334 0.00496444 120.52673 165.69133
    133.96071 0.00534016 120.4931 163.19628
    127.41107 0.00568862 120.45946 160.92229
    130.77516 0.00544168 120.4258 158.84615
    148.11457 0.00483213 120.39211 156.94431
    141.46879 0.00507282 120.35842 155.19674
    133.90453 0.00531868 120.3247 153.58878
    134.52421 0.00527886 120.29098 152.10426
    141.2684 0.00500845 120.25724 150.73225
    117.55906 0.00617498 120.22347 149.46089
    111.24119 0.00647733 120.18969 148.27987
    122.19092 0.00583526 120.1559 147.18199
    121.399 0.00581881 120.12209 146.15849
    136.87027 0.00518171 120.08827 145.20385
    139.9799 0.00510524 120.05443 144.31154
    116.31192 0.00616923 120.02058 143.47585
    105.30675 0.00803857 119.9867 142.69294
    120.61217 0.00704669 119.95282 141.95779
    117.07144 0.00724765 119.91892 141.26737
    127.04572 0.00672896 119.885 140.61788
    130.60042 0.00655426 119.85108 140.00595
    131.41692 0.00647533 119.81712 139.42945
    115.58583 0.00738317 119.78317 138.8853
    117.7409 0.00724034 119.7492 138.3718
    128.44804 0.00667018 119.71521 137.88661
    128.87675 0.00667053 119.68121 137.42765
    136.26642 0.00623646 119.64718 136.99369
    126.69487 0.00680266 119.61316 136.5828
    113.02063 0.00767756 119.57913 136.19398
    121.03456 0.00711777 119.54505 135.82577
    137.32305 0.00617115 119.51099 135.47682
    118.15582 0.00711469 119.4769 135.14645
    125.5426 0.00672002 119.4428 134.8334
    137.99222 0.00610801 119.4087 134.53712
    144.47784 0.00582934 119.37456 134.25665
    131.3683 0.00651185 119.34043 133.99118
    115.62448 0.00740457 119.30627 133.74031
    127.49646 0.00667464 119.27211 133.50328
    123.55644 0.00681275 119.23794 133.27978
    110.22127 0.00766828 119.20374 133.06927
    129.78891 0.00657797 119.16955 132.87121
    116.87468 0.00733446 119.13532 132.6855
    116.19633 0.00731687 119.10111 132.51172
    111.75289 0.00764244 119.06687 132.34974
    105.26274 0.0080662 119.03261 132.19938
    117.989 0.00716653 118.99836 132.06033
    126.35725 0.00668631 118.96407 131.93273
    113.89996 0.00744485 118.92979 131.81648
    113.00816 0.00752357 118.8955 131.71167
    116.8653 0.00723026 118.86118 131.61842
    133.04094 0.00641232 118.82687 131.50018
    135.32106 0.00630325 118.79252 131.43053
    114.93892 0.00734244 118.75819 131.37315
    109.48063 0.00769793 118.72384 131.32839
    106.9028 0.00799708 118.68946 131.29682
    111.35377 0.0076206 118.65509 131.27884
    134.66881 0.00624807 118.6207 131.27532
    110.68438 0.00777177 118.5863 131.28714
    111.96283 0.00763967 118.5519 131.3152
    106.71853 0.00801816 118.51747 131.36085
    117.21661 0.00732577 118.48305 131.42519
    123.79383 0.00683674 118.4486 131.51006
    127.14271 0.00671229 118.41416 131.61749
    132.46227 0.0064882 118.3797 131.74952
    108.29997 0.0078215 118.34522 131.90912
    109.12363 0.00782154 118.31075 132.09911
    117.12942 0.00726914 118.27625 132.32348
    122.82665 0.0069011 118.24176 132.587
    127.35346 0.00672536 118.20726 132.89467
    121.46395 0.00703751 118.17273 133.25356
    117.35313 0.00725639 118.13822 133.67106
    109.03983 0.00790083 118.10367 134.15724
    117.82986 0.00727906 118.06913 134.72463
    118.64193 0.00726827 118.03459 135.3877
    124.54651 0.00685664 118.00001 136.16704
    123.43443 0.00692851 117.96545 137.08792
    122.2149 0.00694436 117.93086 138.18805
    124.47906 0.00684288 117.89628 139.52363
    129.06196 0.00666078 117.86169 141.17905
    121.48862 0.00694426 117.82708 143.29355
    144.09674 0.00585329 117.79247 146.08097
    153.35145 0.00547199 117.75784 149.87295
    132.24387 0.00653056 117.72322 155.14934
    131.41375 0.00654363 117.68859 162.53748
    148.76391 0.00572528 117.65394 172.80843
    161.27297 0.00527579 117.61929 186.7455
    189.27848 0.00447008 117.58462 205.01886
    202.25043 0.00418095 117.54996 227.94098
    225.4507 0.00374719 117.5153 255.09072
    268.28262 0.0031974 117.4806 284.94469
    331.13215 0.00259539 117.44592 314.08232
    385.5397 0.00220461 117.41122 336.88986
    413.9428 0.00204797 117.37652 346.81559
    398.13308 0.00213406 117.34183 340.29693
    383.46778 0.00221086 117.3071 319.74666
    345.02471 0.00246873 117.27238 291.50194
    298.17029 0.00284386 117.23765 261.57712
    236.2748 0.00357104 117.20292 233.79789
    194.08344 0.00432231 117.16819 210.07261
    191.17838 0.00444956 117.13343 190.96112
    174.46823 0.00488732 117.09868 176.30259
    168.59548 0.00506425 117.06392 165.47381
    154.29841 0.00552635 117.02916 157.68686
    143.84972 0.00585399 116.9944 152.17322
    148.18249 0.00584103 116.95961 148.26176
    144.72658 0.00596328 116.92484 145.44889
    146.39936 0.0058263 116.89004 143.37422
    145.74704 0.00583627 116.85526 141.80054
    134.15148 0.00633586 116.82047 140.57952
    122.20969 0.0069563 116.78566 139.61568
    123.28597 0.00702279 116.75086 138.85048
    120.92248 0.00712495 116.71604 138.24398
    135.59929 0.00629012 116.68123 137.76868
    132.07006 0.00644191 116.64642 137.40519
    124.29926 0.00682726 116.61158 137.13808
    141.92869 0.00597876 116.57676 136.95603
    130.32883 0.0065458 116.54192 136.84984
    136.41138 0.00619868 116.50709 136.81253
    145.63315 0.00581321 116.47225 136.8386
    135.3998 0.00628627 116.4374 136.92397
    133.089 0.0064133 116.40256 137.06543
    138.17229 0.00617257 116.36769 137.26086
    137.34884 0.00616078 116.33285 137.50913
    134.80926 0.00620392 116.29799 137.80921
    130.70915 0.00642687 116.26312 138.16151
    129.85826 0.00650973 116.22826 138.56612
    148.20463 0.00573711 116.19338 139.02439
    152.09551 0.00563359 116.15852 139.5384
    123.61242 0.00692619 116.12364 140.1097
    129.47535 0.00655181 116.08876 140.74184
    134.96239 0.00623173 116.05388 141.43741
    132.13015 0.00644848 116.01899 142.20079
    151.8628 0.00557491 115.98411 143.03729
    157.89505 0.0053795 115.94922 143.95125
    168.54073 0.00506784 115.91432 144.95013
    165.10812 0.00515817 115.87944 146.03985
    157.49203 0.00539349 115.84453 147.22925
    177.69396 0.00478303 115.80964 148.52864
    194.07559 0.00438514 115.77474 149.94715
    174.60976 0.00484512 115.73983 151.49897
    152.85724 0.00561718 115.70494 153.19634
    186.09695 0.00461986 115.67002 155.05651
    199.68274 0.00425918 115.63512 157.09965
    194.36589 0.00440584 115.60022 159.34497
    199.60245 0.00427304 115.5653 161.82056
    202.18685 0.00419585 115.5304 164.55276
    222.36908 0.00385867 115.49547 167.57739
    210.97534 0.0040629 115.46057 170.93703
    223.12436 0.00382398 115.42566 174.67517
    250.85246 0.003367 115.39074 178.85294
    273.65475 0.00309814 115.35583 183.53254
    277.97769 0.00306897 115.3209 188.79717
    299.26331 0.00284927 115.28599 194.74848
    327.3677 0.00258433 115.25108 201.49865
    323.70702 0.00261318 115.21615 209.20446
    358.06715 0.00237614 115.18124 218.04474
    381.0572 0.00223527 115.14632 228.26994
    413.79955 0.00205352 115.1114 240.22226
    405.87577 0.00209224 115.07649 254.3601
    431.41088 0.00197722 115.04156 271.39374
    487.31919 0.00174591 115.00665 292.33585
    523.62772 0.00161951 114.97173 318.73686
    574.21113 0.00148238 114.93682 352.87245
    604.62212 0.00140549 114.90191 397.86746
    686.77393 0.00123898 114.86699 457.99246
    709.95283 0.00119362 114.83208 538.39282
    761.88336 0.00111279 114.79715 645.00638
    866.82995 0.00097785 114.76225 783.84856
    972.41892 0.00087284 114.72734 959.60534
    1098.22944 0.0007733 114.69242 1174.73352
    1248.94151 0.00068023 114.65752 1426.3265
    1523.59247 0.00055896 114.6226 1703.39671
    1813.96319 0.00046886 114.58771 1981.29206
    2190.60423 0.00038714 114.55281 2216.83992
    2422.64956 0.00034849 114.5179 2355.37421
    2504.01263 0.00033729 114.483 2354.77777
    2341.83435 0.00036023 114.44809 2215.34888
    1969.25493 0.00042902 114.4132 1979.06253
    1652.3086 0.00051059 114.37831 1701.09728
    1345.7507 0.00062627 114.34341 1423.85688
    1022.04043 0.00082733 114.30852 1172.39057
    841.94801 0.00100562 114.27363 957.5526
    696.90954 0.00120917 114.23875 781.84548
    575.13944 0.0014766 114.20387 643.24964
    497.77601 0.0016995 114.16898 536.66046
    431.91594 0.00196492 114.13411 456.31387
    383.51453 0.00222169 114.09923 396.23263
    339.51382 0.0025149 114.06436 351.18283
    286.61069 0.00295946 114.0295 317.01484
    281.07606 0.00302791 113.99462 290.52465
    262.29939 0.00320661 113.95977 269.49735
    249.21525 0.00339501 113.9249 252.37797
    239.13829 0.00354658 113.89004 238.12854
    211.4776 0.00400583 113.8552 226.0758
    192.88071 0.0044141 113.82034 215.73278
    180.81128 0.00473614 113.7855 206.77834
    194.29314 0.00439845 113.75065 198.96004
    183.40393 0.00460212 113.71582 192.08614
    164.44694 0.00516554 113.681 186.01667
    159.89138 0.0053356 113.64615 180.62469
    152.40626 0.00558791 113.61134 175.81906
    169.75446 0.00498438 113.57651 171.51547
    159.41081 0.00532523 113.5417 167.64437
    139.62871 0.00610585 113.50689 164.15387
    151.26392 0.00561153 113.47208 160.99197
    147.78843 0.00570905 113.43728 158.12199
    144.85462 0.00584233 113.40247 155.50739
    149.8496 0.00564586 113.36768 153.11724
    153.51295 0.00551025 113.33291 150.92895
    133.6138 0.00640417 113.29811 148.91786
    122.29891 0.00697382 113.26334 147.06735
    133.73347 0.00636016 113.22856 145.35951
    148.63389 0.00571145 113.1938 143.77897
    138.06717 0.00615952 113.15905 142.31489
    136.01922 0.00623171 113.12428 140.95429
    119.01981 0.00717967 113.08953 139.68897
    116.93798 0.00732931 113.05478 138.50931
    128.19004 0.00671657 113.02004 137.40697
    118.89569 0.00722269 112.98532 136.37634
    142.35589 0.00601593 112.95058 135.41003
    124.50669 0.00679077 112.91587 134.50371
    113.84069 0.00746239 112.88114 133.65183
    122.73364 0.00695021 112.84644 132.84953
    125.29047 0.00676981 112.81174 132.09375
    136.85201 0.00623988 112.77704 131.37999
    129.08996 0.00661877 112.74236 130.70585
    113.17263 0.00748955 112.70766 130.06792
    115.68939 0.00733416 112.67299 129.46323
    113.56794 0.00751851 112.63833 128.89003
    126.10743 0.00676266 112.60366 128.34541
    110.99693 0.00763101 112.56901 127.82801
    120.39655 0.00708298 112.53435 127.33563
    125.33365 0.0067489 112.49972 126.86635
    137.28664 0.00611271 112.46509 126.41915
    118.29058 0.00720489 112.43045 125.99206
    112.89008 0.00758315 112.39584 125.58431
    118.43363 0.00716699 112.36122 125.1944
    108.44364 0.00779495 112.32662 124.82105
    114.03324 0.00742777 112.29203 124.46364
    111.70458 0.00755386 112.25743 124.1208
    112.773 0.00751582 112.22286 123.79208
    100.34008 0.00854241 112.18827 123.47643
    115.54368 0.00743171 112.15371 123.17298
    122.15531 0.00687332 112.11916 122.88133
    114.17647 0.00736745 112.08461 122.60052
    115.902 0.00735346 112.05007 122.33025
    110.98954 0.00778921 112.01553 122.0698
    100.37273 0.00854667 111.98101 121.81853
    108.53487 0.00776962 111.9465 121.57621
    113.21633 0.00744201 111.91199 121.3421
    106.88921 0.00788393 111.8775 121.11607
    117.60377 0.00732679 111.843 120.89754
    126.1717 0.00681931 111.80853 120.68607
    128.35714 0.00660633 111.77406 120.48152
    121.66535 0.00708956 111.73959 120.28332
    122.44241 0.00695801 111.70515 120.09141
    120.58055 0.00697651 111.67069 119.90535
    118.51855 0.00705398 111.63627 119.72483
    105.51003 0.00806383 111.60185 119.54974
    104.47907 0.00810154 111.56742 119.37965
    96.93948 0.00887145 111.53303 119.21455
    103.72254 0.0082598 111.49862 119.0541
    113.44559 0.0074734 111.46424 118.89803
    133.2057 0.00637717 111.42987 118.74633
    114.36645 0.00747206 111.3955 118.59862
    112.01071 0.00759806 111.36115 118.45492
    117.26667 0.007233 111.32679 118.31497
    122.55294 0.00696362 111.29246 118.17857
    125.1031 0.00683266 111.25815 118.0457
    108.62285 0.00788363 111.22382 117.91608
    103.49146 0.00818472 111.18953 117.78973
    116.78065 0.00725966 111.15522 117.66644
    116.93321 0.0072074 111.12094 117.54607
    107.33289 0.00790923 111.08668 117.42861
    104.26113 0.00814292 111.0524 117.31381
    110.18775 0.00772668 111.01816 117.20174
    104.139 0.0081551 110.98391 117.09219
    99.20226 0.00854872 110.94969 116.98507
    98.52063 0.00868795 110.91548 116.88038
    107.32268 0.00795543 110.88126 116.77792
    102.19207 0.00840198 110.84708 116.67774
    109.65921 0.00786346 110.81288 116.57969
    117.53744 0.00726834 110.77871 116.48368
    126.67963 0.00670467 110.74456 116.38972
    108.07963 0.00786662 110.7104 116.29765
    101.77376 0.00834042 110.67627 116.20752
    114.74492 0.00736726 110.64214 116.1192
    110.93985 0.0076089 110.60803 116.03263
    111.10071 0.00762073 110.57394 115.94782
    111.12753 0.00764755 110.53983 115.86462
    102.85753 0.00831163 110.50576 115.7831
    92.13419 0.00920956 110.47169 115.70314
    94.5848 0.0091955 110.43764 115.6247
    96.63016 0.00898347 110.40361 115.54778
    99.5329 0.00853956 110.36957 115.47227
    107.77168 0.00789609 110.33557 115.39823
    121.10587 0.00699693 110.30155 115.32554
    104.76968 0.00811498 110.26757 115.2542
    119.02976 0.00712937 110.23359 115.1842
    113.93967 0.00747845 110.19962 115.11544
    113.11102 0.00755382 110.16567 115.04798
    100.22208 0.00847171 110.13172 114.98173
    102.4657 0.00843098 110.0978 114.91666
    113.80136 0.0076126 110.0639 114.85281
    114.56413 0.00750768 110.02999 114.79006
    93.31377 0.00915976 109.99611 114.72849
    85.18997 0.01007911 109.96222 114.668
    91.47281 0.00940217 109.92837 114.6086
    85.50773 0.00995663 109.89453 114.55029
    81.97887 0.01037909 109.86069 114.49298
    111.06032 0.00766007 109.82688 114.43676
    119.61672 0.00709079 109.79306 114.38152
    118.5309 0.00730259 109.75928 114.32729
    95.07757 0.00901884 109.72551 114.27407
    108.49412 0.00793336 109.69174 114.22177
    109.47442 0.00777039 109.65799 114.17048
    107.54361 0.00789566 109.62424 114.12012
    124.66505 0.00685996 109.59053 114.07069
    113.9527 0.00753137 109.55683 114.02222
    97.42641 0.00874441 109.52313 113.97462
    95.59756 0.00881521 109.48945 113.92797
    105.64723 0.0079943 109.45578 113.8822
    107.43781 0.00792392 109.42214 113.83733
    103.90391 0.00822628 109.38851 113.79336
    113.92401 0.00747363 109.35488 113.75024
    122.87842 0.00696738 109.32129 113.70804
    114.44636 0.00743083 109.28768 113.66669
    113.04988 0.00746675 109.25412 113.62622
    108.75443 0.00771539 109.22057 113.58663
    95.84909 0.0088061 109.18701 113.54787
    98.11515 0.00870556 109.15349 113.51001
    108.38074 0.00784928 109.11996 113.473
    98.55012 0.00865601 109.08647 113.43685
    96.96834 0.00872994 109.05299 113.40159
    95.56933 0.00881933 109.01952 113.36716
    94.46832 0.00894421 108.98607 113.33363
    100.0098 0.00848404 108.95262 113.30097
    99.79341 0.00857779 108.91921 113.26919
    99.80845 0.00854261 108.88581 113.2383
    96.27273 0.00881019 108.85241 113.20826
    113.68159 0.00756778 108.81904 113.17916
    117.11013 0.00732508 108.78567 113.15093
    117.00294 0.00734085 108.75234 113.12362
    106.21243 0.00806754 108.71902 113.09725
    101.27727 0.00844068 108.6857 113.07177
    95.57729 0.00897694 108.65241 113.04726
    93.54347 0.0091006 108.61913 113.02367
    85.23056 0.00990501 108.58587 113.00106
    93.4458 0.00916751 108.55263 112.97945
    105.13081 0.00805334 108.5194 112.9588
    102.23579 0.00838077 108.48619 112.93916
    101.23774 0.0084605 108.45299 112.92055
    102.87346 0.0083531 108.41982 112.90299
    87.78615 0.00975273 108.38666 112.88651
    87.27274 0.00979243 108.35351 112.87107
    101.00339 0.0084953 108.32039 112.85675
    101.21618 0.00859232 108.28727 112.84357
    105.98332 0.00813173 108.25418 112.83153
    97.58247 0.00867108 108.22111 112.8207
    103.59808 0.00820993 108.18804 112.81104
    121.18368 0.00706065 108.15501 112.80264
    109.46502 0.00768269 108.12198 112.79549
    123.1835 0.00692723 108.08898 112.78965
    123.04951 0.00690867 108.056 112.78518
    110.44842 0.00765976 108.02301 112.78205
    91.50468 0.00927988 107.99006 112.78034
    95.25042 0.00882627 107.95712 112.78011
    102.02118 0.0083319 107.9242 112.78137
    117.09983 0.00730533 107.89131 112.78422
    110.20378 0.00779297 107.85842 112.78863
    123.17525 0.00696602 107.82556 112.79475
    110.91015 0.00767703 107.79271 112.80256
    105.47878 0.00806902 107.75988 112.81215
    107.18554 0.00792133 107.72708 112.82363
    102.62653 0.00825907 107.69428 112.83698
    106.77788 0.00794704 107.66151 112.85236
    118.12181 0.00717555 107.62874 112.86979
    121.02402 0.00694009 107.59601 112.8894
    110.08699 0.00766368 107.5633 112.91129
    108.11791 0.00777849 107.53059 112.93549
    107.43881 0.00798831 107.49791 112.96217
    114.58915 0.00743869 107.46524 112.99144
    115.48931 0.00744014 107.4326 113.0234
    102.95417 0.00839923 107.39998 113.05823
    122.49506 0.00703574 107.36737 113.09597
    120.7622 0.00695372 107.33478 113.1369
    114.43782 0.00753524 107.3022 113.18109
    106.5976 0.00813051 107.26966 113.22876
    116.07625 0.00722787 107.23714 113.28015
    121.85624 0.00692448 107.20461 113.33537
    112.05959 0.00755592 107.17213 113.39474
    104.95294 0.00807688 107.13964 113.45852
    110.23845 0.00774354 107.1072 113.52693
    98.57248 0.00873394 107.07477 113.60036
    92.06817 0.00933272 107.04234 113.67903
    111.38424 0.00763888 107.00996 113.7634
    106.90527 0.00799078 106.97757 113.85391
    99.15906 0.0084994 106.94522 113.95092
    112.09903 0.00753211 106.91289 114.05508
    113.69912 0.00746041 106.88056 114.16678
    109.70303 0.00778527 106.84827 114.33083
    111.49875 0.00765703 106.81598 114.45995
    116.55919 0.00726439 106.78373 114.59886
    120.00724 0.00702992 106.7515 114.74861
    121.38621 0.00699941 106.71928 114.91001
    129.19246 0.00656776 106.68708 115.08441
    126.55836 0.00676778 106.6549 115.27326
    116.56419 0.00734601 106.62275 115.47795
    101.15214 0.00841456 106.59062 115.70057
    109.89317 0.00776967 106.55849 115.94296
    113.17841 0.00758376 106.5264 116.20781
    128.48053 0.00667438 106.49432 116.49826
    119.87966 0.00708433 106.46227 116.81751
    115.9718 0.00725882 106.43024 117.17018
    118.02636 0.00716384 106.39822 117.56089
    119.88838 0.00710842 106.36623 117.99612
    110.12912 0.00768881 106.33425 118.4838
    109.67398 0.0078118 106.3023 119.033
    111.69689 0.00771611 106.27038 119.65687
    117.58029 0.00728531 106.23846 120.37145
    131.6637 0.00646944 106.20658 121.20111
    130.85933 0.00653361 106.1747 122.1824
    116.71382 0.00731948 106.14286 123.37024
    116.13578 0.00737839 106.11104 124.85492
    130.96922 0.00658568 106.07922 126.77299
    125.10953 0.00673721 106.04745 129.33235
    125.23744 0.00686072 106.01568 132.82623
    138.42576 0.00620667 105.98395 137.62609
    159.07331 0.00533038 105.95223 144.17289
    178.46615 0.00474678 105.92052 152.89044
    178.94301 0.00475509 105.88885 164.10928
    189.20567 0.00451345 105.85719 177.91975
    223.58465 0.00378302 105.82556 193.94488
    223.59194 0.00378414 105.79396 211.10877
    252.08042 0.00334647 105.76236 227.1813
    258.87899 0.0032597 105.7308 238.76993
    293.67509 0.00289592 105.69924 242.41113
    261.29355 0.00324087 105.66772 236.90675
    252.77456 0.00335971 105.63623 224.35316
    231.82641 0.00366134 105.60474 208.43342
    180.8931 0.00472882 105.57329 192.23742
    150.26669 0.00570267 105.54184 177.60099
    153.71824 0.0055055 105.51043 165.384
    153.24176 0.00553206 105.47905 155.77955
    140.08731 0.00610418 105.44767 148.63195
    112.96898 0.00747706 105.41633 143.5683
    121.37583 0.00699912 105.38499 140.15074
    117.72886 0.00724538 105.3537 137.96725
    118.18388 0.00721431 105.32242 136.66936
    132.2532 0.00639467 105.29115 136.0005
    118.55679 0.00716748 105.25993 135.78269
    114.59501 0.0074685 105.22871 135.90297
    114.86259 0.0075383 105.19753 136.29344
    120.49409 0.00715381 105.16636 136.91632
    118.55703 0.00723677 105.13521 137.75153
    127.13353 0.0067786 105.1041 138.79213
    120.57082 0.00704895 105.07299 140.03975
    130.23876 0.0065464 105.04192 141.50014
    128.23783 0.00663462 105.01087 143.18778
    138.64836 0.00612957 104.97983 145.11878
    117.84599 0.00733176 104.94883 147.31799
    122.44513 0.00714298 104.91784 149.81714
    123.87253 0.00698634 104.88688 152.65082
    131.52543 0.0064916 104.85595 155.86866
    132.8799 0.00641339 104.82503 159.52353
    148.96841 0.00574413 104.79414 163.68701
    140.95785 0.00605644 104.76327 168.44819
    143.52207 0.00593962 104.73243 173.90893
    155.90773 0.00548889 104.70161 180.21249
    170.63069 0.00500383 104.67081 187.52971
    168.0662 0.00507732 104.64004 196.10655
    168.3573 0.0050559 104.60928 206.29461
    173.82926 0.00491372 104.57856 218.59559
    182.7672 0.00468602 104.54786 233.81453
    222.22359 0.0038378 104.51717 253.15578
    232.69997 0.00363004 104.48652 278.48929
    272.55021 0.0031328 104.45588 312.56494
    306.7225 0.0027626 104.42528 359.10581
    348.26782 0.00243138 104.3947 422.9799
    397.61703 0.0021391 104.36413 509.66482
    489.86331 0.00175055 104.33361 624.79097
    644.30103 0.00132592 104.30308 772.94499
    813.47565 0.00104466 104.2726 955.68721
    1033.93784 0.00082494 104.24214 1169.92359
    1375.73554 0.00061923 104.21169 1403.49159
    1722.42765 0.00049199 104.18128 1631.07374
    2033.06245 0.00041646 104.15088 1810.82309
    2200.75216 0.00038408 104.12052 1893.60538
    2122.52131 0.00039835 104.09018 1851.34469
    1959.63957 0.0004327 104.05986 1698.96212
    1635.51886 0.00051955 104.02957 1482.07299
    1251.54629 0.00067739 103.99929 1246.82803
    932.59282 0.00091064 103.96905 1024.47536
    689.90814 0.00122776 103.93883 830.58309
    549.58876 0.00154114 103.90863 671.0885
    459.95875 0.00184177 103.87846 545.50423
    372.95938 0.00227911 103.8483 450.00106
    326.30676 0.00259536 103.81819 379.31573
    274.07655 0.00308357 103.78809 327.68658
    239.96182 0.00355384 103.75801 290.06931
    235.56817 0.0036164 103.72797 262.30626
    210.09426 0.00405617 103.69794 241.32829
    191.42931 0.00443486 103.66794 225.03533
    205.75499 0.00413252 103.63798 211.99486
    198.44585 0.00429613 103.60802 201.30961
    184.88175 0.00460463 103.5781 192.37955
    168.73081 0.00504731 103.54819 184.80781
    152.6019 0.0056346 103.51832 178.33281
    155.76888 0.00548969 103.48848 172.74897
    141.62358 0.00595126 103.45865 167.91439
    134.29282 0.00629028 103.42885 163.70889
    142.16297 0.00599725 103.39907 160.03656
    152.94172 0.00562324 103.36933 156.81066
    141.90043 0.00602976 103.33961 153.99718
    134.00498 0.00642898 103.30991 151.53272
    126.44199 0.00673289 103.28024 149.37328
    126.73555 0.00673654 103.25059 147.4819
    122.40703 0.00703168 103.22097 145.83263
    114.27354 0.00748 103.19138 144.39798
    118.13178 0.00722838 103.1618 143.16011
    131.20638 0.00646105 103.13226 142.10129
    128.56186 0.0065919 103.10273 141.20604
    133.33341 0.00636099 103.07325 140.46537
    139.44086 0.00604924 103.04379 139.86767
    129.10505 0.00652771 103.01433 139.40748
    125.09272 0.00678131 102.98492 139.07901
    119.54319 0.00713682 102.95552 138.87695
    121.92904 0.00695598 102.92616 138.80106
    123.32876 0.00684741 102.89683 138.8484
    120.99937 0.00705755 102.86751 139.021
    122.99903 0.00698514 102.83823 139.32106
    113.59714 0.00758529 102.80896 139.75044
    118.2149 0.00721735 102.77973 140.31645
    120.68281 0.00708365 102.75052 141.02369
    119.5596 0.00715398 102.72133 141.88221
    133.33835 0.00640123 102.69218 142.90345
    140.16543 0.00608608 102.66304 144.09833
    138.11581 0.00616291 102.63394 145.4854
    151.32014 0.00568135 102.60486 147.08083
    155.43025 0.00550674 102.5758 148.90893
    134.21217 0.0063636 102.54678 150.99813
    138.87632 0.00614092 102.51777 153.37754
    131.81785 0.00643614 102.48881 156.08974
    121.32284 0.00700369 102.45986 159.17705
    135.82868 0.00626392 102.43093 162.69765
    148.14252 0.00575628 102.40204 166.72222
    144.57378 0.00585227 102.37317 171.32878
    155.07716 0.00549525 102.34433 176.62788
    164.30162 0.00520467 102.31552 182.7449
    171.59586 0.00491872 102.28672 189.85712
    177.79223 0.00479482 102.25796 198.20643
    184.34101 0.00465413 102.22922 208.11529
    182.62983 0.00466926 102.20052 220.07968
    206.66024 0.00414017 102.17184 234.79412
    221.02177 0.00384099 102.14318 253.30377
    226.80199 0.00373147 102.11455 277.11105
    244.90208 0.00346025 102.08594 308.23515
    265.12091 0.00322021 102.05737 349.3929
    341.34226 0.00250875 102.02883 403.80395
    410.10181 0.00205719 102.00029 475.15886
    493.02413 0.00171605 101.9718 567.26157
    611.70756 0.00138189 101.94333 682.92258
    752.91804 0.00112173 101.91489 823.88692
    948.75481 0.00088813 101.88648 988.65001
    1211.27108 0.00069706 101.85809 1170.94085
    1551.84756 0.00054591 101.82973 1356.29562
    1740.09922 0.00048654 101.80139 1518.73148
    1924.63368 0.00043983 101.77309 1623.87678
    1985.57041 0.00042547 101.74481 1641.97043
    1811.02561 0.00046697 101.71655 1567.31812
    1574.27103 0.0005397 101.68833 1422.21358
    1232.996 0.00069266 101.66012 1241.74691
    1044.67684 0.00081126 101.63196 1055.6547
    862.27808 0.00098915 101.60382 882.80234
    626.67161 0.00136011 101.57569 732.14358
    494.29885 0.0017229 101.54761 606.54676
    410.73759 0.00207091 101.51954 505.53237
    373.79569 0.00228192 101.49151 426.37484
    330.79018 0.0025791 101.4635 365.64395
    277.46071 0.00306217 101.43552 319.55562
    251.74561 0.00339463 101.40757 284.63622
    238.428 0.00359005 101.37963 258.01279
    213.11115 0.00400506 101.35174 237.36566
    174.73706 0.00488424 101.32387 221.02976
    183.73446 0.00462409 101.29602 207.7955
    163.16949 0.00529269 101.26821 196.83441
    148.9187 0.00576678 101.24041 187.59993
    155.33388 0.00543733 101.21266 179.69701
    142.15002 0.00598 101.18493 172.86586
    146.20878 0.00577515 101.15722 166.90595
    137.21241 0.00615767 101.12954 161.66702
    119.84843 0.00711722 101.10188 157.0405
    133.21717 0.00639347 101.07427 152.92918
    131.98493 0.006384 101.04668 149.26325
    129.54389 0.00657785 101.0191 145.97862
    127.90931 0.00664181 100.99157 143.0224
    134.11889 0.00627997 100.96404 140.35515
    136.64157 0.00619001 100.93657 137.93743
    126.86675 0.00672976 100.90911 135.74133
    126.01601 0.00671378 100.88168 133.73916
    128.02991 0.00660354 100.85428 131.90745
    129.18569 0.00661996 100.8269 130.229
    140.43283 0.00609099 100.79956 128.68522
    143.89145 0.00593394 100.77225 127.26337
    138.43198 0.00612716 100.74495 125.94995
    142.11037 0.0060198 100.71769 124.7333
    143.99289 0.00591025 100.69045 123.60513
    131.68476 0.00642366 100.66325 122.55571
    144.76309 0.00585671 100.63608 121.57871
    157.63547 0.0054013 100.60892 120.66692
    146.77865 0.005816 100.5818 119.81397
    156.5092 0.00543606 100.5547 119.01562
    170.28727 0.00504773 100.52764 118.2663
    186.73359 0.00461078 100.50061 117.56267
    182.68613 0.0046306 100.47359 116.90055
    181.5393 0.00474679 100.44662 116.27627
    179.64046 0.00479825 100.41965 115.68744
    190.0412 0.00447704 100.39273 115.13075
    185.98011 0.0045243 100.36584 114.6043
    184.04246 0.00458781 100.33897 114.10554
    162.9591 0.00524776 100.31213 113.63221
    177.63161 0.00479994 100.28531 113.18293
    160.7262 0.00525035 100.25853 112.7556
    140.40196 0.00597569 100.23178 112.34908
    152.29949 0.00554781 100.20505 111.96176
    152.89587 0.00554112 100.17835 111.59216
    171.45496 0.00493327 100.15167 111.23949
    153.5596 0.00553884 100.12504 110.90232
    128.03933 0.0066338 100.09843 110.57996
    117.03992 0.00728013 100.07183 110.27134
    114.01077 0.0073793 100.04528 109.97548
    136.32547 0.0062778 100.01874 109.69186
    130.6053 0.00651441 99.99225 109.41952
    116.85876 0.00723401 99.96578 109.15804
    114.34056 0.00736742 99.93933 108.90665
    106.70898 0.00804901 99.91292 108.66469
    116.11324 0.00736835 99.88652 108.43183
    108.75579 0.00772324 99.86017 108.20738
    96.40684 0.00878555 99.83385 107.99107
    111.04414 0.00765947 99.80754 107.78236
    115.18399 0.00755448 99.78127 107.58077
    83.97724 0.01033189 99.75502 107.38611
    97.98089 0.00886499 99.72881 107.19785
    113.3122 0.00751761 99.70262 107.01583
    128.67474 0.00663025 99.67646 106.83966
    126.24053 0.00679937 99.65033 106.66898
    114.42571 0.00749103 99.62422 106.50364
    105.6792 0.00806451 99.59816 106.3433
    103.5244 0.0082671 99.57212 106.02024
    118.77428 0.00713764 99.54609 105.86973
    100.72081 0.0084217 99.52011 105.72354
    101.46891 0.00837282 99.49414 105.58155
    110.75654 0.00760301 99.46822 105.44351
    109.981 0.00772059 99.44233 105.30933
    101.44632 0.00829148 99.41645 105.17878
    100.82381 0.00842139 99.39061 105.05167
    97.5095 0.00874436 99.36479 104.92794
    97.06224 0.00887752 99.33901 104.80736
    100.95027 0.00853533 99.31325 104.68989
    101.34654 0.00825709 99.28752 104.57535
    112.57406 0.00747422 99.26182 104.46359
    102.10167 0.00835144 99.23614 104.35458
    99.84482 0.00846345 99.21051 104.24813
    110.8632 0.00768737 99.1849 104.14423
    110.92278 0.007672 99.15931 104.04271
    92.68121 0.00917462 99.13376 103.94348
    90.51076 0.00948776 99.10822 103.84649
    94.3631 0.00900097 99.08273 103.75163
    95.49206 0.00900716 99.05726 103.65886
    92.59341 0.00914661 99.03182 103.56807
    96.67548 0.00867654 99.00641 103.47918
    113.07679 0.00754804 98.98102 103.39216
    99.51494 0.00869416 98.95567 103.30691
    89.55875 0.0095904 98.93035 103.2234
    104.94783 0.00815946 98.90505 103.14155
    112.93434 0.00755358 98.87979 103.0613
    100.01053 0.0085464 98.85454 102.98262
    96.47969 0.00883904 98.82934 102.90543
    104.97033 0.00815127 98.80417 102.82972
    109.38609 0.00782676 98.779 102.7554
    106.7545 0.00795339 98.75389 102.68244
    99.78292 0.00862021 98.72879 102.61082
    96.04792 0.00896309 98.70373 102.54047
    94.03174 0.00914348 98.6787 102.47138
    89.40262 0.00954803 98.65369 102.40348
    99.9662 0.00853953 98.62871 102.33675
    96.11825 0.00883376 98.60376 102.27116
    89.20245 0.00964096 98.57884 102.20667
    97.81647 0.00883458 98.55396 102.14326
    93.83916 0.00910836 98.52909 102.08089
    102.9478 0.00820793 98.50426 102.01952
    114.53744 0.00738784 98.47945 101.95915
    109.38107 0.00778702 98.45468 101.89972
    103.75402 0.00823129 98.42994 101.84125
    97.15752 0.00881682 98.40522 101.78367
    103.6068 0.00829906 98.38054 101.72698
    105.33207 0.00805749 98.35587 101.67115
    95.94201 0.00887686 98.33125 101.61616
    107.34976 0.00786588 98.30666 101.562
    100.4856 0.00856918 98.28208 101.50863
    97.13503 0.00895355 98.25754 101.45604
    102.47688 0.00829694 98.23302 101.40422
    112.88265 0.00755539 98.20854 101.35314
    92.27918 0.00939022 98.1841 101.30281
    86.70025 0.00998631 98.15966 101.25317
    104.28598 0.00818824 98.13527 101.20422
    93.71758 0.00915195 98.1109 101.15597
    90.41191 0.00958712 98.08656 101.10838
    97.00095 0.0088053 98.06226 101.06145
    104.76032 0.00807287 98.03797 101.01515
    103.83836 0.00821622 98.01373 100.96947
    108.65395 0.00792163 97.9895 100.92442
    108.4086 0.00786213 97.96531 100.87997
    101.13955 0.00851836 97.94115 100.83612
    101.18955 0.0084822 97.91701 100.79284
    101.2478 0.00844346 97.89291 100.75013
    89.04118 0.00958956 97.86883 100.70798
    94.45445 0.00899851 97.84479 100.66639
    87.43358 0.00974677 97.82078 100.62535
    84.26984 0.01003131 97.79678 100.58482
    100.25443 0.00852506 97.77283 100.54483
    97.35931 0.00877633 97.74889 100.50536
    93.97007 0.00891603 97.72499 100.4664
    99.45561 0.00855814 97.70113 100.42794
    97.27459 0.00874939 97.67728 100.38998
    97.94904 0.00876263 97.65347 100.3525
    111.04813 0.00769933 97.62968 100.3155
    96.29585 0.00878418 97.60593 100.281
    98.16315 0.00868936 97.58221 100.24497
    91.66611 0.00939964 97.5585 100.20939
    104.06903 0.0082528 97.53484 100.17429
    106.87091 0.00799897 97.5112 100.13963
    114.65306 0.00740995 97.48759 100.10543
    125.9856 0.00674421 97.46402 100.07169
    111.60367 0.00762169 97.44046 100.03838
    104.36967 0.00816411 97.41694 100.00551
    99.81865 0.00853959 97.39344 99.97308
    102.36059 0.00833897 97.36999 99.94109
    104.08461 0.00817035 97.34655 99.90953
    112.19558 0.00760795 97.32314 99.87839
    96.01363 0.0088282 97.29977 99.84768
    98.44139 0.00866438 97.27642 99.8174
    84.08994 0.01023413 97.25311 99.78754
    96.98946 0.00876146 97.22982 99.75851
    100.47721 0.00840367 97.20655 99.72948
    96.38688 0.00891061 97.18333 99.70089
    87.79478 0.00983636 97.16012 99.67271
    102.30801 0.00838628 97.13696 99.64495
    114.48947 0.00745019 97.11382 99.61761
    114.49806 0.00740814 97.0907 99.59068
    95.30542 0.0088605 97.06762 99.56418
    92.71218 0.00916944 97.04455 99.53809
    94.07059 0.00917112 97.02153 99.51242
    90.98701 0.00958568 96.99854 99.48718
    108.2424 0.00797006 96.97556 99.46235
    113.19791 0.00742362 96.95263 99.43795
    96.64986 0.00879439 96.92971 99.41397
    92.41817 0.00915095 96.90684 99.39043
    88.72323 0.0095736 96.88399 99.36731
    101.35531 0.00839133 96.86116 99.34462
    97.10569 0.0086275 96.83837 99.32238
    99.1631 0.00856295 96.8156 99.30056
    101.65558 0.0083747 96.79287 99.2792
    112.85047 0.0074911 96.77017 99.25828
    111.16165 0.00757531 96.74749 99.23781
    100.7519 0.00847231 96.72484 99.2178
    107.62833 0.00789745 96.70222 99.19824
    112.41067 0.00759834 96.67963 99.17916
    109.22865 0.00781602 96.65708 99.16055
    120.30106 0.0071484 96.63454 99.14241
    112.72679 0.00767335 96.61204 99.12476
    96.24708 0.00892952 96.58956 99.10759
    85.54694 0.0100909 96.56712 99.09094
    110.99656 0.00783695 96.54471 99.05718
    113.05835 0.00761961 96.52231 99.04157
    109.41281 0.00779299 96.49996 99.02651
    109.20419 0.00787037 96.47763 99.01196
    98.47159 0.00857579 96.45533 98.99796
    111.48274 0.00752985 96.43306 98.98452
    106.70789 0.0078535 96.41082 99.03579
    109.97011 0.00769301 96.38861 99.02366
    102.73239 0.00828498 96.36642 99.01211
    109.02662 0.00779704 96.34427 99.00117
    101.40368 0.00832856 96.32215 98.99083
    110.47113 0.00763101 96.30004 98.98111
    118.54461 0.00708498 96.27798 98.97205
    111.72706 0.00761562 96.25594 98.96363
    121.96168 0.00697813 96.23393 98.9559
    108.69102 0.00787404 96.21196 98.94885
    107.2189 0.00788297 96.19 98.94249
    95.95735 0.00880169 96.16808 98.93688
    107.32683 0.00795593 96.14618 98.93199
    109.41261 0.00774178 96.12432 98.92789
    96.58591 0.00876563 96.10248 98.92456
    100.8594 0.00842755 96.08067 98.92204
    100.86257 0.00852997 96.0589 98.92036
    115.7038 0.00748757 96.03714 98.91953
    114.76187 0.00748986 96.01542 98.91959
    101.58627 0.00843535 95.99374 98.92056
    99.56346 0.00852425 95.97207 98.92246
    100.32029 0.00854163 95.95044 98.92535
    100.42673 0.0086267 95.92883 98.92922
    100.66547 0.00844448 95.90725 98.93415
    98.14157 0.00865729 95.88571 98.94013
    114.08038 0.00740174 95.86418 98.94722
    115.58184 0.00730588 95.8427 98.95548
    105.69958 0.00803677 95.82123 98.96491
    103.38368 0.00828912 95.7998 98.97559
    116.06352 0.00738979 95.7784 98.98754
    115.51139 0.00735496 95.75702 99.0008
    110.67371 0.00763035 95.73568 99.01548
    99.77178 0.00853673 95.71436 99.03156
    109.74897 0.00778369 95.69307 99.04916
    108.33905 0.00785028 95.67182 99.06829
    118.90494 0.00723314 95.65058 99.08903
    101.70818 0.00850236 95.62938 99.11148
    94.2399 0.00897731 95.6082 99.13566
    92.27057 0.00915934 95.58706 99.1617
    105.93475 0.00806157 95.56595 99.18963
    128.25169 0.00661702 95.54485 99.21953
    120.43512 0.00709429 95.5238 99.25157
    113.71227 0.0075218 95.50276 99.28575
    111.77923 0.00764826 95.48176 99.32226
    111.85183 0.00762994 95.46079 99.36113
    113.07874 0.007538 95.43984 99.40249
    123.60426 0.00687934 95.41893 99.44654
    129.05577 0.00658438 95.39803 99.49329
    108.95261 0.00790931 95.37718 99.543
    104.33408 0.00805643 95.35635 99.59572
    121.25885 0.00695797 95.33554 99.65164
    122.22856 0.00691304 95.31477 99.71099
    125.46996 0.00669756 95.29402 99.77384
    115.89506 0.00727705 95.27331 99.84052
    99.35303 0.0086965 95.25262 99.9111
    118.79976 0.00726292 95.23196 99.98585
    126.86045 0.00669875 95.21133 100.06511
    121.22109 0.00704634 95.19072 100.14897
    104.54773 0.0081904 95.17015 100.23788
    95.17425 0.00900144 95.14961 100.33198
    107.28051 0.00794915 95.12908 100.43165
    113.08955 0.0075464 95.1086 100.53733
    127.1282 0.00666136 95.08813 100.64924
    128.88508 0.00662871 95.0677 100.76794
    127.94039 0.00668226 95.0473 100.89372
    128.32924 0.00662722 95.02692 101.02711
    130.92428 0.00653531 95.00658 101.16875
    135.43344 0.00626329 94.98625 101.319
    126.42449 0.0067214 94.96596 101.47868
    106.73574 0.00786732 94.9457 101.64825
    108.02329 0.00780789 94.92546 101.82852
    118.02265 0.00719629 94.90526 102.02045
    120.38483 0.00705487 94.88508 102.22464
    110.64839 0.00772481 94.86493 102.44233
    95.52958 0.00896297 94.84481 102.67429
    123.9131 0.0069529 94.82471 102.9218
    111.50439 0.00774152 94.80465 103.18635
    101.92287 0.00840673 94.78461 103.46898
    105.76674 0.00803721 94.7646 103.77166
    112.2031 0.00763167 94.74463 104.09572
    117.33285 0.00726512 94.72467 104.44327
    107.84704 0.00780052 94.70475 104.81674
    131.41661 0.00642844 94.68484 105.21805
    148.46646 0.0057358 94.66498 105.65043
    155.26292 0.00549857 94.64514 106.11634
    129.34417 0.00657546 94.62532 106.61947
    130.0347 0.00659238 94.60554 107.16403
    136.14622 0.00627281 94.58578 107.75369
    134.79509 0.0062907 94.56606 108.39418
    131.49389 0.00642808 94.54636 109.09031
    119.4317 0.00715427 94.52668 109.84893
    132.70461 0.00646014 94.50704 110.67799
    150.70329 0.0056562 94.48742 111.58498
    150.59379 0.00564459 94.46783 112.58091
    160.13987 0.00533646 94.44827 113.67597
    161.91029 0.00526534 94.42873 114.88409
    144.81033 0.00588322 94.40923 116.22176
    162.12395 0.00526787 94.38975 117.7057
    176.74128 0.00486174 94.3703 119.35952
    167.37224 0.00514062 94.35089 121.20702
    159.02602 0.00533096 94.33149 123.28009
    161.08841 0.00527049 94.31212 125.6175
    164.74885 0.00518618 94.29278 128.26163
    165.58074 0.00513212 94.27347 131.2714
    179.73924 0.00468566 94.25419 134.71253
    199.28373 0.00423047 94.23493 138.6755
    200.37309 0.00425349 94.21571 143.28071
    206.92146 0.00414045 94.1965 148.6844
    212.64033 0.00402854 94.17733 155.12697
    231.46976 0.00368675 94.15819 162.9498
    244.52914 0.00345501 94.13907 172.68835
    249.51829 0.00339322 94.11998 185.15815
    256.51482 0.0033052 94.10091 201.5367
    274.39672 0.00305624 94.08188 223.52816
    328.3404 0.00256096 94.06288 253.33336
    338.05498 0.00249776 94.04389 293.67988
    347.82994 0.0024445 94.02494 347.5861
    384.11462 0.00221174 94.00601 417.7986
    491.81302 0.00172834 93.98712 506.38798
    621.49492 0.00136398 93.96825 613.47168
    754.08816 0.001118 93.9494 736.20128
    862.00994 0.00098071 93.93059 866.50073
    985.52276 0.00085912 93.9118 988.11075
    1090.34016 0.00077325 93.89304 1076.69553
    1111.24615 0.0007602 93.87431 1106.98823
    1070.65375 0.00079353 93.8556 1068.79718
    1076.44089 0.00078957 93.83693 974.82955
    976.87706 0.00086952 93.81827 851.02381
    823.73454 0.00102986 93.79965 720.91311
    673.73732 0.00126754 93.78106 599.70304
    520.08088 0.00163668 93.76248 494.70643
    411.64578 0.00206603 93.74394 408.31017
    393.73514 0.00215503 93.72542 340.12465
    361.62129 0.00236314 93.70694 287.94181
    287.65571 0.00299758 93.68848 248.96286
    235.43184 0.00361062 93.67004 220.1835
    242.55493 0.00346839 93.65164 198.92661
    221.33361 0.00383434 93.63325 183.05478
    203.03751 0.00417885 93.6149 170.92692
    187.13217 0.00450192 93.59658 161.41658
    177.46657 0.00478619 93.57828 153.74663
    175.16418 0.00484094 93.56001 147.40769
    166.26422 0.00508442 93.54176 142.07487
    162.25905 0.00521692 93.52354 137.51838
    148.4931 0.00572451 93.50536 133.58823
    161.70746 0.00526949 93.48719 130.16816
    162.33835 0.00526332 93.46905 127.17039
    161.62733 0.00523291 93.45094 124.4947
    143.78547 0.00590959 93.43286 122.15632
    135.85619 0.00625531 93.41481 120.07747
    140.15582 0.00602093 93.39677 118.22024
    129.69553 0.0065474 93.37877 116.55342
    137.4792 0.00618805 93.36079 115.05369
    127.81776 0.00663579 93.34284 113.69793
    151.23948 0.00567148 93.32493 112.46974
    147.12323 0.00580762 93.30702 111.35293
    137.1202 0.00618278 93.28916 110.33384
    134.47506 0.00630439 93.27131 109.40244
    151.3653 0.00563161 93.2535 108.54793
    136.7949 0.00626308 93.23571 107.76294
    131.16175 0.0065891 93.21794 107.03964
    146.31077 0.00586927 93.20021 106.37132
    144.99429 0.00590106 93.1825 105.7532
    138.83038 0.00614345 93.16482 105.17966
    132.05825 0.00648829 93.14716 104.6471
    127.36501 0.00672347 93.12953 104.15134
    128.94448 0.00668293 93.11192 103.68878
    147.91333 0.00580681 93.09434 103.25696
    134.20572 0.00646602 93.07679 102.85271
    123.27719 0.00703585 93.05927 102.47414
    124.90394 0.00686102 93.04177 102.11885
    112.14705 0.00750648 93.0243 101.78476
    108.55321 0.00776352 93.00685 101.47053
    125.3229 0.00683321 92.98943 101.17425
    151.08585 0.00562801 92.97204 100.89487
    123.20176 0.0069236 92.95467 100.63094
    125.96725 0.00679892 92.93733 100.38118
    126.47619 0.0066952 92.92001 100.14482
    103.23258 0.00831736 92.90273 99.92066
    121.90169 0.00705655 92.88547 99.70809
    127.00055 0.00674994 92.86823 99.50617
    120.02534 0.0071799 92.85102 99.31409
    110.42591 0.00782798 92.83383 99.1314
    111.54246 0.00779374 92.81668 98.9573
    116.72478 0.00746216 92.79955 98.79141
    112.65312 0.00756585 92.78244 98.63313
    104.77387 0.00804669 92.76536 98.47801
    97.46199 0.00872692 92.7483 98.33358
    105.48659 0.0080248 92.73128 98.19537
    121.23747 0.00693995 92.71428 98.06318
    111.0209 0.00770848 92.6973 97.93657
    108.6255 0.00783559 92.68035 97.81516
    125.79966 0.00670097 92.66342 97.6988
    121.70411 0.00700558 92.64652 97.58708
    113.64228 0.00752579 92.62965 97.47987
    97.56971 0.00868559 92.6128 97.37686
    112.05955 0.00759244 92.59598 97.2778
    117.36113 0.00724834 92.57918 97.18256
    116.12338 0.00728143 92.56242 97.09089
    123.95454 0.00678846 92.54567 97.00267
    118.47233 0.00712696 92.52895 96.9177
    100.81039 0.00838879 92.51226 96.83577
    100.65567 0.00856021 92.49559 96.75684
    109.13267 0.00786929 92.47895 96.68068
    96.62572 0.00877642 92.46233 96.60724
    108.34831 0.00795409 92.44574 96.53635
    102.97049 0.00854292 92.42917 96.46788
    102.52462 0.00829884 92.41263 96.40179
    99.39705 0.00853118 92.39612 96.33791
    111.7075 0.0076383 92.37963 96.27621
    117.6697 0.00733756 92.36316 96.21657
    116.95031 0.00740649 92.34673 96.15888
    111.45328 0.00769192 92.33031 96.10312
    107.16454 0.00794646 92.31392 96.04916
    117.60145 0.00726839 92.29756 95.99699
    108.08532 0.00784245 92.28122 95.9465
    118.5386 0.00719722 92.26491 95.89763
    114.40063 0.00761585 92.24862 95.85035
    113.93207 0.0075475 92.23236 95.80457
    120.49795 0.00707551 92.21613 95.76028
    132.47809 0.00635284 92.19991 95.71741
    114.11654 0.00739685 92.18372 95.6759
    109.54784 0.00776659 92.16756 95.63573
    100.97066 0.00846873 92.15143 95.59684
    104.16085 0.00807727 92.13532 95.55921
    106.6698 0.00808379 92.11923 95.5228
    110.51085 0.00777311 92.10317 95.48756
    107.0863 0.00795091 92.08712 95.45347
    101.48482 0.0083197 92.07112 95.42049
    107.98314 0.00790759 92.05513 95.38862
    113.12278 0.00753843 92.03917 95.3578
    111.02351 0.00760639 92.02323 95.32801
    107.43728 0.00803678 92.00731 95.29925
    108.10193 0.00791424 91.99143 95.27146
    107.98077 0.00783947 91.97557 95.24465
    114.00585 0.00767666 91.95973 95.2188
    104.47468 0.00837249 91.94391 95.19386
    97.04253 0.00880556 91.92812 95.16985
    102.4596 0.00826276 91.91236 95.14672
    105.03087 0.00805067 91.89662 95.12448
    110.99568 0.0076811 91.8809 95.10311
    124.56927 0.00686793 91.86522 95.08259
    130.14202 0.00653538 91.84955 95.06292
    113.24366 0.00764277 91.83391 95.04407
    119.33141 0.00722836 91.81829 95.02605
    117.64868 0.00731866 91.8027 95.00884
    101.06854 0.00857554 91.78713 94.99243
    113.45375 0.00758195 91.77158 94.97682
    108.4647 0.00780256 91.75607 94.96199
    111.19715 0.00763189 91.74057 94.94796
    118.21417 0.00719633 91.7251 94.9347
    105.22471 0.00810076 91.70965 94.92221
    109.4722 0.00782442 91.69423 94.91049
    104.45752 0.00813997 91.67883 94.89954
    124.75978 0.0068087 91.66346 94.88935
    113.50512 0.0075011 91.64811 94.87993
    105.76588 0.00808941 91.63278 94.87127
    109.98733 0.00782094 91.61748 94.86337
    121.79466 0.00704891 91.6022 94.86465
    106.04404 0.00810843 91.58695 94.8583
    106.46838 0.00802291 91.57172 94.85273
    99.78932 0.00864577 91.55652 94.84791
    114.62499 0.00751776 91.54133 94.84387
    110.29116 0.00776553 91.52618 94.84061
    117.81348 0.00728727 91.51105 94.83812
    113.29575 0.00764066 91.49593 94.83643
    113.30124 0.00763557 91.48085 94.83553
    118.08823 0.00716657 91.46578 94.83543
    125.52308 0.0067389 91.45075 94.83614
    117.8208 0.00724281 91.43574 94.83766
    118.25799 0.00718311 91.42074 94.84002
    109.34974 0.00769725 91.40578 94.8432
    103.75678 0.00806306 91.39083 94.84723
    109.38117 0.00773313 91.37591 94.85212
    123.09016 0.00693752 91.36102 94.85788
    133.19437 0.0064087 91.34614 94.86453
    106.87665 0.00798041 91.3313 94.87207
    123.80674 0.00689281 91.31647 94.88053
    116.50136 0.00738987 91.30167 94.88992
    99.92195 0.00851862 91.2869 94.90024
    88.08487 0.00973136 91.27214 94.91155
    114.18014 0.00758651 91.25741 94.92382
    122.45287 0.00702445 91.2427 94.93711
    103.66591 0.00817702 91.22801 94.95141
    115.34877 0.00734952 91.21336 94.96676
    127.10344 0.00667816 91.19871 94.98319
    125.59698 0.00676806 91.1841 95.0007
    118.61172 0.00721312 91.16951 95.01935
    118.25654 0.00723561 91.15494 95.03913
    113.29838 0.00755488 91.1404 95.06009
    128.03128 0.00665987 91.12587 95.08227
    122.69018 0.0069188 91.11138 95.10567
    130.59387 0.00656462 91.0969 95.13036
    137.86525 0.00620391 91.08245 95.15634
    145.25415 0.00585548 91.06802 95.18366
    138.91138 0.00607655 91.05361 95.21239
    133.47582 0.00638965 91.03923 95.24252
    129.25564 0.00660858 91.02487 95.27413
    115.1519 0.00745681 91.01053 95.30724
    124.94768 0.0068301 90.99622 95.3419
    149.12332 0.00567848 90.98193 95.37819
    149.7494 0.00572322 90.96766 95.41612
    142.19331 0.00600721 90.95341 95.45578
    147.12421 0.00569706 90.93919 95.49719
    154.57751 0.00542201 90.92499 95.54043
    150.26299 0.00567119 90.91081 95.58559
    167.36208 0.00511261 90.89666 95.63269
    176.64368 0.0048352 90.88252 95.68185
    189.00506 0.00453822 90.86842 95.73308
    179.00036 0.00470479 90.85433 95.7865
    173.46845 0.00484968 90.84027 95.84221
    184.58463 0.00458331 90.82623 95.90025
    205.9194 0.00412793 90.8122 95.96077
    205.79692 0.00414105 90.79821 96.02379
    198.43848 0.0042616 90.78424 96.08945
    224.97127 0.00375405 90.77028 96.1579
    229.62765 0.00368419 90.75636 96.22918
    218.61209 0.00388459 90.74245 96.30348
    223.82537 0.00377486 90.72856 96.38086
    242.24546 0.00350867 90.7147 96.46147
    246.40935 0.00346071 90.70086 96.54553
    254.61203 0.00334023 90.68705 96.63307
    238.16477 0.00357658 90.67325 96.72437
    212.08539 0.00405769 90.65947 96.81949
    208.53174 0.00408095 90.64573 96.91865
    228.72163 0.00370038 90.63199 97.02211
    216.54605 0.00395056 90.61829 97.12996
    197.98092 0.00430678 90.6046 97.24254
    198.25396 0.00434225 90.59094 97.35995
    193.0601 0.0044069 90.5773 97.48249
    193.41397 0.00436649 90.56368 97.61051
    198.60982 0.00426426 90.55009 97.74415
    180.71549 0.0047064 90.53651 97.88384
    166.34144 0.00518005 90.52296 98.02977
    156.24433 0.00554896 90.50943 98.18233
    161.65418 0.00527717 90.49592 98.342
    170.39768 0.00495919 90.48243 98.509
    165.70138 0.00509689 90.46896 98.68391
    156.0365 0.00540941 90.45552 98.86703
    143.30904 0.00592201 90.4421 99.05891
    146.64026 0.00584174 90.4287 99.26021
    146.67666 0.00585537 90.41532 99.47127
    145.98698 0.00581179 90.40196 99.69293
    150.71811 0.00565343 90.38863 99.92563
    150.48549 0.00572564 90.37532 100.17017
    122.61836 0.0070928 90.36202 100.4275
    124.99501 0.00680446 90.34875 100.69817
    153.9457 0.00552991 90.3355 100.9834
    148.87578 0.00571748 90.32227 101.28386
    141.5815 0.00601893 90.30907 101.60079
    124.03046 0.00693575 90.29588 101.93556
    131.64586 0.00646426 90.28272 102.28911
    140.24926 0.00610303 90.26957 102.66322
    127.72529 0.0067355 90.25645 103.05904
    136.85962 0.00622583 90.24336 103.47845
    132.7064 0.00631871 90.23027 103.92361
    135.31197 0.00625544 90.21722 104.39608
    140.99402 0.00597292 90.20418 104.89864
    144.54078 0.00583282 90.19117 105.43328
    152.40101 0.00557486 90.17817 105.95944
    145.84488 0.00583488 90.1652 106.56787
    137.64178 0.00621489 90.15225 107.21766
    137.23268 0.00621409 90.13931 107.91338
    134.62521 0.00626163 90.12641 108.65857
    138.19388 0.00613087 90.11352 109.45843
    143.93764 0.00588505 90.10065 110.31892
    140.53705 0.00601871 90.0878 111.24519
    127.26785 0.00664369 90.07497 112.24522
    149.41739 0.00567087 90.06217 113.32573
    138.11915 0.00622042 90.04939 114.4962
    126.0207 0.00675815 90.03662 115.76762
    132.40673 0.00636673 90.02388 117.1502
    138.49797 0.00608701 90.01116 118.659
    149.18604 0.00567379 89.99846 120.30774
    158.99084 0.00538144 89.98578 122.1152
    160.62643 0.00530974 89.97311 124.10353
    152.88026 0.00559638 89.96048 126.29475
    148.09626 0.00574139 89.94785 128.72012
    136.15671 0.00620697 89.93526 131.41058
    138.84795 0.00610688 89.92268 134.40753
    155.51911 0.00539694 89.91012 137.76105
    166.34106 0.00506753 89.89758 141.52491
    165.92728 0.00508668 89.88506 145.77419
    165.97287 0.00507628 89.87257 150.59131
    163.21497 0.00519373 89.8601 156.08965
    164.5487 0.00516218 89.84764 162.41848
    167.45021 0.00506818 89.8352 169.76618
    175.12998 0.00488223 89.82279 178.41517
    174.32001 0.00489673 89.81039 188.74504
    179.66019 0.00472324 89.79802 201.32252
    207.2599 0.0040956 89.78566 216.96347
    227.04187 0.00370539 89.77333 236.77865
    237.09537 0.00358739 89.76101 262.32135
    268.31058 0.00316422 89.74872 295.52872
    285.55713 0.00295152 89.73645 338.79652
    356.48097 0.00236804 89.72419 394.83414
    418.97968 0.00201191 89.71196 466.27881
    523.52112 0.00161572 89.69974 555.55341
    611.16817 0.00137635 89.68755 663.91898
    735.50215 0.00114759 89.67537 790.93586
    905.80166 0.00093153 89.66322 932.9064
    1075.43092 0.00078578 89.65108 1080.34787
    1191.40813 0.00070818 89.63896 1216.19286
    1313.70682 0.00064118 89.62687 1315.42348
    1403.16652 0.00060136 89.6148 1353.23325
    1428.4527 0.00059342 89.60274 1318.40754
    1321.71826 0.00064065 89.5907 1221.36417
    1206.74798 0.00070484 89.57868 1086.63958
    1090.56462 0.00078094 89.56669 939.45723
    907.94741 0.00093486 89.55471 797.30966
    728.208 0.00116588 89.54275 669.70466
    602.70216 0.00140929 89.53081 560.76039
    492.09863 0.00173412 89.51889 470.93222
    411.21681 0.00207999 89.50699 399.01469
    328.34218 0.00261408 89.49512 342.63993
    302.77242 0.00280386 89.48325 299.08714
    275.35485 0.00310291 89.47141 265.73065
    258.68682 0.00331057 89.45959 240.12991
    215.03327 0.0039917 89.44779 220.33122
    189.62778 0.00447495 89.43601 204.77277
    190.40475 0.00448499 89.42424 192.30448
    159.7319 0.00538398 89.4125 182.12537
    160.52948 0.00532944 89.40077 173.65211
    158.58087 0.0053529 89.38906 166.50042
    162.39051 0.00525288 89.37738 160.3879
    146.70403 0.00575278 89.3657 155.11372
    142.76422 0.00590429 89.35406 150.53856
    126.46992 0.00677054 89.34242 146.54467
    134.37965 0.00637571 89.33081 143.04998
    142.60626 0.00589724 89.31922 139.98118
    150.98908 0.00560131 89.30765 137.27936
    151.93205 0.00559994 89.29609 134.90101
    142.28165 0.00616352 89.28455 132.80309
    133.47273 0.0064107 89.27304 130.95601
    143.98776 0.00594904 89.26154 129.33016
    130.68731 0.00650254 89.25006 127.90147
    132.7193 0.00639256 89.2386 126.65273
    122.69986 0.00684488 89.22716 125.56493
    131.18653 0.00647499 89.21573 124.62645
    135.30612 0.00624672 89.20433 123.82412
    133.56073 0.00632416 89.19294 123.14775
    121.28573 0.00706028 89.18158 122.59098
    120.59505 0.00713306 89.17022 122.14529
    130.01324 0.00667003 89.1589 121.80728
    129.7103 0.00657795 89.14758 121.57155
    128.77917 0.00663698 89.13629 121.43505
    115.8121 0.00730822 89.12501 121.39728
    120.01277 0.00707829 89.11376 121.45558
    123.16676 0.00696016 89.10252 121.6118
    127.31189 0.00666926 89.0913 121.86557
    125.90739 0.0068041 89.0801 122.21909
    140.86098 0.0061053 89.06891 122.67676
    138.87855 0.00611292 89.05775 123.24085
    119.06661 0.00709743 89.0466 123.91864
    117.70397 0.00717076 89.03547 124.71503
    120.00395 0.0071124 89.02436 125.63848
    133.05774 0.00649793 89.01327 126.70006
    131.77975 0.00657191 89.00219 127.90898
    136.10305 0.00629033 88.99114 129.28118
    160.67937 0.00528479 88.9801 130.83033
    150.5315 0.00572722 88.96908 132.57604
    154.62762 0.00551869 88.95808 134.5423
    163.94237 0.00516218 88.94709 136.75214
    155.26572 0.00547458 88.93612 139.23985
    169.56456 0.00501493 88.92518 142.03852
    180.45884 0.00470823 88.91424 145.19315
    193.53217 0.004382 88.90333 148.75854
    194.17887 0.00437784 88.89243 152.79226
    198.8313 0.00424872 88.88156 157.37537
    211.85611 0.00398167 88.8707 162.59379
    215.23354 0.00393643 88.85985 168.56313
    221.56178 0.00385487 88.84903 175.42918
    227.89498 0.00374599 88.83822 183.36302
    235.57479 0.00359116 88.82743 192.61212
    265.14458 0.00321156 88.81666 203.49089
    295.23736 0.00287671 88.80591 216.47409
    333.05731 0.00253668 88.79517 232.27746
    340.52362 0.00249908 88.78445 251.96493
    384.62763 0.00220558 88.77375 277.22708
    386.1482 0.00218896 88.76307 310.5302
    448.77118 0.00190215 88.7524 355.46665
    490.96439 0.00173547 88.74175 416.89443
    527.63646 0.00161628 88.73111 500.7049
    642.62707 0.00132979 88.7205 613.6499
    816.13577 0.00104126 88.7099 761.94982
    958.31693 0.0008857 88.69932 950.24804
    1100.46523 0.00077305 88.68876 1179.43666
    1330.22995 0.00063813 88.67821 1443.12152
    1550.77296 0.00054469 88.66768 1723.98152
    1848.92616 0.00045729 88.65717 1986.59641
    2033.84782 0.00041499 88.64667 2177.49993
    2169.44958 0.00038971 88.6362 2241.37868
    2131.88162 0.00039769 88.62573 2156.05788
    2064.21724 0.0004107 88.61529 1950.50063
    1756.7561 0.00048374 88.60486 1682.03979
    1522.32589 0.00055707 88.59445 1401.95607
    1233.04135 0.00068897 88.58406 1142.27522
    966.02308 0.00088165 88.57368 918.91042
    815.12014 0.00104595 88.56332 736.38457
    648.92623 0.00131142 88.55298 593.48606
    551.90123 0.00154872 88.54265 485.13076
    457.759 0.00185997 88.53235 404.79848
    417.78674 0.00204229 88.52205 345.99483
    378.33301 0.00224764 88.51178 302.827
    335.87835 0.00254496 88.50152 270.71504
    304.33145 0.00279661 88.49127 246.22245
    278.13291 0.00307008 88.48105 226.98167
    242.57403 0.00353339 88.47084 211.45146
    240.73968 0.00356304 88.46065 198.59525
    225.71605 0.00374627 88.45047 187.76542
    213.20133 0.00396717 88.44031 178.50931
    217.98704 0.00388668 88.43017 170.51199
    216.00109 0.00392463 88.42004 163.5555
    204.47821 0.00414341 88.40993 157.45754
    180.06296 0.00471947 88.39983 152.08853
    183.26544 0.00464396 88.38975 147.33445
    178.72528 0.00474099 88.37969 143.10307
    168.91519 0.00503842 88.36965 139.32536
    154.77464 0.0055144 88.35962 135.93518
    147.99078 0.00573173 88.34961 132.88507
    177.15498 0.00480836 88.33961 130.12955
    166.64304 0.00514391 88.32963 127.63061
    156.90464 0.00542109 88.31966 125.36004
    149.92676 0.00563181 88.30971 123.2885
    144.29125 0.00587479 88.29978 121.40441
    141.66777 0.00603631 88.28986 119.66919
    133.36101 0.00651764 88.27996 118.07369
    142.26717 0.00605611 88.27008 116.60499
    142.63012 0.00595045 88.26021 115.24842
    131.82261 0.00638004 88.25036 113.9943
    127.03469 0.00672758 88.24052 112.83185
    124.59254 0.00691123 88.2307 111.75173
    121.4332 0.00701206 88.22089 110.74749
    117.74016 0.00722611 88.2111 109.81111
    114.21749 0.00751342 88.20133 108.93761
    117.27399 0.00725385 88.19157 108.11876
    111.42095 0.00775809 88.18183 107.35376
    105.84894 0.00810356 88.1721 106.63692
    113.21765 0.00762865 88.16239 105.96353
    131.4785 0.00661447 88.1527 105.33088
    130.15095 0.00652075 88.14301 104.7354
    125.69661 0.00681293 88.13335 104.17393
    131.4966 0.00650021 88.1237 103.64455
    118.01085 0.00731815 88.11407 103.14431
    121.13238 0.00712831 88.10445 102.67166
    130.11079 0.00650355 88.09485 102.22436
    125.06395 0.00687038 88.08526 101.80043
    115.20384 0.00752868 88.07569 101.39873
    113.92803 0.00754487 88.06613 101.01735
    101.89799 0.00842858 88.05659 100.65536
    94.48448 0.00915097 88.04706 100.31131
    116.11018 0.00741866 88.03755 99.98388
    100.99593 0.00867871 88.02805 99.67239
    110.40988 0.00795047 88.01858 99.37554
    111.66604 0.00756401 88.00911 99.09277
    110.05442 0.00765716 87.99966 98.82309
    105.98251 0.00810409 87.99023 98.5656
    92.43667 0.00924462 87.9808 98.31989
    101.23407 0.00832096 87.9714 98.08504
    109.95368 0.00762178 87.96201 97.86071
    118.94056 0.0071627 87.95263 97.64621
    118.96396 0.00724688 87.94328 97.44089
    101.98631 0.00837003 87.93393 97.24452
    117.09911 0.00727372 87.9246 97.05641
    103.24716 0.00831903 87.91529 96.87638
    96.89636 0.00892331 87.90598 96.70391
    107.41896 0.00809365 87.8967 96.53855
    107.89298 0.00795581 87.88743 96.38015
    104.719 0.00813782 87.87817 96.2282
    109.84151 0.00777874 87.86893 96.0826
    97.53103 0.00870029 87.8597 95.94297
    93.34343 0.00923642 87.85049 95.80896
    114.86563 0.00754101 87.84129 95.68051
    122.66611 0.00696175 87.83211 95.55723
    114.12427 0.00750511 87.82294 95.43905
    110.02651 0.00780137 87.81379 95.32569
    104.8179 0.00808653 87.80465 95.21691
    90.39457 0.009256 87.79552 95.11267
    95.90169 0.00869496 87.78641 95.01265
    106.88607 0.00790902 87.77732 94.91685
    110.89135 0.0077475 87.76823 94.82505
    97.34119 0.0087438 87.75917 94.73705
    102.54086 0.00827985 87.75011 94.65286
    100.50124 0.00842217 87.74108 94.57222
    84.14618 0.01016814 87.73205 94.49514
    95.72556 0.00896274 87.72304 94.42146
    103.6612 0.00828036 87.71405 94.35104
    99.91519 0.0085383 87.70506 94.28389
    99.22555 0.00852199 87.6961 94.2198
    98.58893 0.00863806 87.68714 94.15881
    104.45534 0.00816636 87.6782 94.1008
    110.68385 0.00783055 87.66928 94.04565
    102.60133 0.00840641 87.66037 93.99339
    94.67797 0.00919762 87.65147 93.94386
    106.78546 0.00818681 87.64259 93.89709
    102.52981 0.00836106 87.63372 93.85302
    97.2508 0.00888791 87.62486 93.81152
    95.87145 0.00876308 87.61602 93.77267
    91.1843 0.00931058 87.60719 93.73633
    92.22378 0.00924504 87.59838 93.70253
    102.41505 0.00828491 87.58958 93.67124
    98.36034 0.00864195 87.5808 93.64237
    103.63834 0.00817736 87.57202 93.61599
    105.99124 0.00801245 87.56326 93.59199
    110.8292 0.00756485 87.55452 93.57043
    105.79506 0.00794297 87.54579 93.55127
    83.55303 0.01023803 87.53707 93.54261
    88.25217 0.00967753 87.52837 93.52825
    98.75993 0.00870761 87.51968 93.51623
    104.02328 0.00833229 87.511 93.50662
    95.95151 0.00900891 87.50234 93.51338
    89.12206 0.00962561 87.49369 93.50857
    97.34561 0.00878558 87.48505 93.50622
    99.37038 0.00855295 87.47643 93.50625
    99.16581 0.00860778 87.46782 93.50875
    84.56954 0.01005875 87.45923 93.51374
    98.09934 0.00876033 87.45064 93.52118
    93.56873 0.0093804 87.44207 93.5312
    80.8268 0.01072345 87.43352 93.5462
    94.03959 0.00912575 87.42498 93.52841
    102.88809 0.008266 87.41645 93.54631
    110.22529 0.00773753 87.40793 93.56684
    99.17519 0.00866883 87.39943 93.59017
    93.78164 0.00905173 87.39094 93.61625
    97.56954 0.00865692 87.38246 93.64519
    111.97128 0.00753174 87.374 93.6771
    109.37185 0.00773323 87.36555 93.71194
    99.88395 0.00854907 87.35711 93.74992
    90.00585 0.00959095 87.34869 93.79098
    98.8835 0.00876533 87.34028 93.8353
    105.29562 0.00812644 87.33188 93.883
    105.60039 0.0080896 87.32349 93.93407
    95.72105 0.00902672 87.31512 93.99017
    89.37964 0.00971484 87.30676 94.04845
    106.39801 0.0081412 87.29842 94.11053
    105.30611 0.00811271 87.29008 94.17658
    101.95452 0.00829974 87.28176 94.24662
    103.29476 0.00821467 87.27345 94.32094
    100.96216 0.00851968 87.26516 94.39956
    97.67114 0.00877435 87.25688 94.48273
    105.15515 0.00804888 87.24861 94.5707
    120.05581 0.00706737 87.24035 94.6635
    97.84307 0.00876893 87.23211 94.76152
    97.3512 0.00880443 87.22387 94.86482
    103.64732 0.00828804 87.21566 94.97371
    112.44831 0.00758877 87.20745 95.08854
    108.67038 0.00787093 87.19926 95.2094
    110.42567 0.00778381 87.19107 95.33677
    104.97518 0.00829126 87.18291 95.47077
    99.94444 0.00851514 87.17475 95.61185
    98.43532 0.0086075 87.1666 95.76044
    100.70893 0.00845891 87.15847 95.91673
    91.93403 0.00937672 87.15035 96.08137
    100.2861 0.00855419 87.14225 96.25454
    100.18385 0.00845274 87.13415 96.43687
    95.06274 0.00885041 87.12607 96.62898
    107.88579 0.0078437 87.118 96.83116
    117.45164 0.0071896 87.10994 97.04429
    117.82899 0.00719484 87.1019 97.26872
    107.0735 0.00790421 87.09387 97.50529
    108.1312 0.0078364 87.08584 97.75492
    97.52062 0.00870628 87.07784 98.01807
    91.49506 0.0093351 87.06984 98.296
    102.46211 0.00838661 87.06186 98.58927
    108.01814 0.00792623 87.05388 98.89911
    120.18838 0.00709532 87.04592 99.22687
    112.77096 0.00764535 87.03797 99.57332
    97.18099 0.00883195 87.03004 99.94028
    108.17808 0.00787315 87.02211 100.32871
    108.41173 0.00790533 87.0142 100.74047
    108.21291 0.00787308 87.0063 101.17756
    105.48329 0.0081205 86.99841 101.64136
    106.78367 0.0080335 86.99053 102.13457
    107.08991 0.00791797 86.98267 102.65887
    115.06196 0.00736487 86.97482 103.31965
    114.03184 0.0075085 86.96697 103.91534
    102.23292 0.00834634 86.95915 104.55058
    104.93714 0.00814178 86.95133 105.22966
    109.83868 0.00774872 86.94352 105.95558
    123.85841 0.00684503 86.93573 106.73305
    116.53602 0.00738163 86.92794 107.5674
    110.70511 0.00788279 86.92017 108.46297
    119.4932 0.00713185 86.91241 109.42691
    111.87013 0.00762334 86.90467 110.46482
    117.31036 0.00723934 86.89693 111.58494
    134.20116 0.0063011 86.8892 112.79668
    129.78507 0.0065464 86.88149 114.10839
    112.944 0.00762226 86.87379 115.53291
    114.21125 0.00755067 86.8661 117.08126
    120.16685 0.00712927 86.85842 118.76895
    129.28159 0.00656037 86.85075 120.61399
    151.53073 0.00558182 86.8431 122.63364
    144.34626 0.00595853 86.83545 124.85296
    132.01707 0.00654452 86.82782 127.29555
    134.73553 0.00634235 86.8202 129.99349
    165.2952 0.00516335 86.81258 132.98482
    171.85372 0.00495888 86.80498 136.30866
    158.03598 0.00540683 86.79739 140.01987
    168.72338 0.00506927 86.78982 144.17455
    182.23875 0.0046557 86.78225 148.84783
    193.17203 0.00438961 86.7747 154.1315
    186.43574 0.00457963 86.76715 160.12769
    207.90507 0.00411708 86.75962 166.97891
    225.31851 0.00376469 86.7521 174.84894
    226.58715 0.00372946 86.74459 183.96817
    242.33532 0.00349249 86.73709 194.65402
    286.28661 0.00296502 86.7296 207.33865
    311.89985 0.00272568 86.72212 222.70021
    294.85378 0.00288479 86.71466 241.72502
    340.42826 0.00251457 86.7072 265.94433
    392.71046 0.0021576 86.69975 297.63303
    475.75562 0.00177742 86.69232 339.94592
    574.95663 0.00147221 86.6849 397.1937
    636.7813 0.00132947 86.67748 474.54915
    733.33164 0.00115502 86.67008 577.87709
    886.46764 0.00095596 86.66269 712.90869
    1061.16143 0.00079894 86.65531 883.69842
    1259.59063 0.00067224 86.64794 1091.52623
    1490.2347 0.00056906 86.64058 1331.53417
    1750.12693 0.00048429 86.63324 1589.61
    1955.66181 0.00043289 86.6259 1836.76436
    2051.60556 0.00041416 86.61857 2026.4873
    2021.11393 0.00041982 86.61126 2107.71428
    1946.21968 0.00043521 86.60395 2053.55312
    1719.04133 0.00049268 86.59666 1882.51471
    1521.80871 0.00055744 86.58937 1643.45282
    1281.44546 0.00066245 86.5821 1385.54703
    1060.01623 0.0008045 86.57483 1141.22155
    883.59169 0.00095977 86.56758 927.62953
    759.64385 0.00111723 86.56034 750.85523
    616.83749 0.00136943 86.55311 610.74991
    515.8293 0.00165165 86.54589 503.85599
    457.02551 0.00186728 86.53867 424.68936
    403.52497 0.00211067 86.53147 367.58353
    346.77556 0.00246904 86.52428 327.16698
    291.66117 0.00289467 86.5171 298.97573
    311.01101 0.00272751 86.50993 279.56906
    297.37362 0.00287513 86.50277 266.22138
    294.79189 0.0028934 86.49562 256.73291
    256.27722 0.00330773 86.48848 249.07743
    237.72997 0.00356709 86.48135 241.37729
    234.60711 0.0035976 86.47423 232.2913
    233.93261 0.00361725 86.46712 221.41412
    208.85279 0.00407952 86.46003 209.32456
    202.97288 0.00422452 86.45294 196.98655
    185.62351 0.00459024 86.44586 185.24703
    161.43623 0.00522479 86.43879 174.62109
    175.06535 0.00486459 86.43173 165.32924
    165.1944 0.00515719 86.42468 157.43177
    154.57542 0.00548069 86.41764 150.86799
    150.11532 0.0056541 86.41062 145.5342
    144.94681 0.005943 86.4036 141.29668
    131.50017 0.00660806 86.39659 138.00577
    134.03812 0.00637757 86.38959 135.51207
    137.41438 0.00621821 86.3826 133.64658
    144.55894 0.00592842 86.37562 132.21435
    158.98778 0.00540088 86.36865 130.97104
    145.41622 0.00581739 86.36169 129.63231
    146.92893 0.00580043 86.35474 127.95163
    126.53448 0.00675826 86.3478 125.82716
    137.4511 0.0061881 86.34087 123.34636
    137.526 0.00630214 86.33395 120.70919
    117.00544 0.00740871 86.32703 118.10423
    113.19613 0.00747236 86.32013 115.66217
    107.69972 0.00788479 86.31324 113.44502
    112.96643 0.00761588 86.30636 111.47207
    126.3437 0.00672423 86.29948 109.73988
    108.85927 0.00795193 86.29262 108.22694
    99.24439 0.00863562 86.28577 106.90871
    110.81616 0.00767356 86.27892 105.75558
    109.04433 0.00787985 86.27209 104.73958
    88.57057 0.00963746 86.26526 103.83708
    91.98244 0.00925019 86.25844 103.0263
    112.67634 0.00762881 86.25164 102.29153
    117.32081 0.00722298 86.24484 101.61928
    101.09914 0.0083877 86.23805 100.9994
    105.06021 0.00811369 86.23127 100.425
    112.43389 0.00760577 86.2245 99.88965
    97.74984 0.00863483 86.21774 99.38947
    97.49108 0.00871025 86.21099 98.92046
    106.86177 0.00807801 86.20425 98.47941
    121.13615 0.00707348 86.19752 98.03377
    102.94313 0.00829972 86.1908 97.64186
    91.18853 0.00928765 86.18408 97.27169
    94.46731 0.00900151 86.17738 96.9213
    104.24581 0.00815191 86.17068 96.58905
    106.38965 0.00796116 86.164 96.27392
    106.42997 0.00811544 86.15732 95.97433
    101.40112 0.00855395 86.15065 95.68956
    79.40742 0.01064741 86.14399 95.4184
    96.40086 0.0088074 86.13734 95.15984
    111.07837 0.00763367 86.1307 94.91333
    106.15457 0.00798513 86.12407 94.67783
    97.00312 0.00879737 86.11744 94.45295
    97.49357 0.0087589 86.11083 94.2379
    104.77628 0.00809276 86.10422 94.032
    104.51791 0.00820428 86.09763 93.83495
    114.42164 0.00748851 86.09104 93.64602
    114.91687 0.00761337 86.08446 93.465
    94.06677 0.0091136 86.07789 93.29133
    98.27155 0.0086919 86.07133 93.12455
    108.32291 0.00791754 86.06478 92.96448
    129.1603 0.0065948 86.05823 92.81061
    123.5314 0.00688656 86.0517 92.6628
    101.87363 0.00832031 86.04517 92.52068
    95.79624 0.00884385 86.03865 92.38392
    98.74906 0.00861155 86.03215 92.25241
    96.97782 0.00882756 86.02564 92.12577
    100.76168 0.00847581 86.01915 92.00394
    93.92805 0.00910254 86.01267 91.88666
    87.06168 0.00976179 86.0062 91.77366
    86.88094 0.00978021 85.99973 91.66492
    93.31221 0.00913948 85.99327 91.56016
    94.89973 0.0090149 85.98682 91.45935
    85.19942 0.01021918 85.98039 91.36231
    79.87719 0.01049719 85.97395 91.26885
    85.42959 0.00996487 85.96753 91.179
    84.62193 0.01023083 85.96111 91.09254
    106.8456 0.00802212 85.95471 91.00949
    101.9 0.00842557 85.94831 90.92975
    98.12397 0.00862291 85.94192 90.85319
    109.54321 0.00771622 85.93554 90.77987
    99.12583 0.00854143 85.92917 90.70967
    91.97262 0.00924308 85.9228 90.64265
    99.2313 0.00855753 85.91645 90.57877
    92.7808 0.00909694 85.9101 90.518
    97.77659 0.00869829 85.90376 90.50479
    101.83155 0.0084851 85.89743 90.45057
    103.16066 0.00840223 85.8911 90.3997
    101.16509 0.00860633 85.88479 90.35225
    88.98527 0.00953246 85.87848 90.3083
    91.52292 0.00958155 85.87219 90.26808
    102.94035 0.0084203 85.86589 90.23176
    99.9918 0.00852083 85.85961 90.19963
    87.88073 0.00969772 85.85334 90.172
    90.1512 0.0096404 85.84707 90.14919
    79.21922 0.01104833 85.84081 90.13174
    80.83177 0.01052779 85.83456 90.12018
    92.07503 0.00921742 85.82832 90.11523
    93.6189 0.00905942 85.82209 90.11778
    99.86313 0.00844591 85.81586 90.12881
    98.34896 0.00867835 85.80964 90.14978
    88.84088 0.00959536 85.80343 90.18247
    87.21779 0.00968341 85.79723 90.22925
    83.32628 0.01006478 85.79104 90.29357
    80.17914 0.0104597 85.78485 90.38019
    89.21977 0.0093919 85.77867 90.4965
    94.53182 0.00894997 85.7725 90.65348
    92.64075 0.00914598 85.76634 90.86695
    98.74997 0.00861151 85.76018 91.16002
    98.62296 0.00865165 85.75404 91.56316
    93.71698 0.00908453 85.7479 92.11571
    99.25536 0.00852479 85.74176 92.86392
    91.51872 0.00930988 85.73564 93.85482
    107.84895 0.00798882 85.72952 95.13245
    98.244 0.00867546 85.72342 96.72185
    99.54783 0.00858531 85.71731 98.6187
    93.05998 0.00920399 85.71122 100.76336
    78.89275 0.01086661 85.70513 102.9986
    93.84372 0.00923605 85.69906 105.03651
    114.49518 0.00746339 85.69299 106.45511
    111.03253 0.00757742 85.68692 106.85187
    115.87183 0.0072824 85.68087 106.08727
    101.30293 0.00853441 85.67482 104.3953
    86.39886 0.00988952 85.66878 102.20602
    85.80796 0.00993149 85.66275 99.91349
    99.62436 0.00858805 85.65672 97.76675
    105.36849 0.00811335 85.6507 95.88929
    96.64108 0.00874425 85.64469 94.326
    97.7195 0.0088712 85.63869 93.06943
    103.92675 0.00833773 85.63269 92.08868
    100.90313 0.00841387 85.6267 91.33781
    103.22369 0.00816886 85.62072 90.76853
    100.76639 0.00847014 85.61475 90.33726
    98.27176 0.00868166 85.60878 90.00643
    107.05426 0.0080808 85.60282 89.74778
    85.60775 0.0102105 85.59687 89.54029
    85.63942 0.00999547 85.59093 89.36936
    101.53016 0.00852472 85.58499 89.2254
    92.61493 0.00944597 85.57906 89.10166
    99.64865 0.00856889 85.57314 88.99381
    99.38811 0.00853289 85.56722 88.8987
    84.84128 0.01002823 85.56131 88.81401
    93.65482 0.0090891 85.55541 88.73815
    93.686 0.00898417 85.54952 88.66972
    90.98413 0.00927033 85.54363 88.60771
    96.04899 0.00875303 85.53775 88.55123
    102.44719 0.00818552 85.53187 88.49955
    91.8428 0.00923273 85.52601 88.45214
    102.99289 0.00826753 85.52015 88.40845
    107.29879 0.00795865 85.5143 88.37232
    103.93197 0.00811181 85.50845 88.33496
    98.15743 0.00863761 85.50262 88.30025
    93.26638 0.00909275 85.49678 88.26799
    91.40793 0.00931907 85.49096 88.23791
    92.34121 0.00923378 85.48514 88.20985
    99.15314 0.00859706 85.47933 88.18365
    100.74435 0.00851684 85.47353 88.15915
    103.92354 0.00827037 85.46773 88.13625
    102.52797 0.00827466 85.46194 88.11484
    104.58943 0.00814289 85.45616 88.09482
    99.1053 0.00856835 85.45039 88.07612
    97.7176 0.00889233 85.44462 88.05865
    108.42165 0.00793454 85.43885 88.04239
    106.5441 0.0080515 85.4331 88.02726
    122.37655 0.00695088 85.42735 88.01323
    123.65198 0.00697624 85.42161 88.00025
    104.32127 0.0081463 85.41587 87.98828
    107.10933 0.00788206 85.41014 87.97733
    103.59441 0.00822182 85.40442 87.96734
    100.72528 0.00837342 85.39871 87.95831
    102.27729 0.00832483 85.393 87.95022
    113.18911 0.0075623 85.3873 87.94306
    117.20311 0.00725635 85.3816 87.93684
    119.8022 0.00703844 85.37591 87.93153
    126.23816 0.00669271 85.37023 87.92715
    118.25793 0.00715273 85.36455 87.92369
    110.49869 0.0077396 85.35888 87.92115
    95.79462 0.00893821 85.35322 87.91958
    101.24943 0.00841902 85.34757 87.91894
    105.51492 0.00804909 85.34192 87.91926
    101.26031 0.00835413 85.33627 87.92058
    108.09249 0.00783516 85.33064 87.92289
    107.94599 0.00788974 85.32501 87.92624
    105.19785 0.00798563 85.31938 87.93063
    94.58315 0.00896102 85.31377 87.9361
    95.77228 0.00904143 85.30815 87.9427
    99.42329 0.00867226 85.30255 87.95044
    110.39141 0.00762714 85.29695 87.95939
    99.85559 0.0084985 85.29136 87.96956
    101.5813 0.008344 85.28577 87.98102
    96.78694 0.00885798 85.28019 87.99381
    110.71225 0.00780508 85.27462 88.00799
    104.65187 0.00812455 85.26905 88.02364
    98.3405 0.00871854 85.26349 88.04081
    104.30544 0.00816375 85.25794 88.05956
    94.95292 0.00894754 85.25239 88.08002
    81.02011 0.01044671 85.24685 88.10222
    79.68535 0.01075595 85.24131 88.12631
    95.44106 0.00907032 85.23579 88.15234
    116.39861 0.00729272 85.23026 88.18044
    111.90292 0.00755775 85.22474 88.21077
    110.4856 0.00769019 85.21923 88.2434
    111.06095 0.00754016 85.21373 88.27854
    112.28368 0.00763361 85.20823 88.31628
    89.41373 0.00971023 85.20274 88.35683
    103.08873 0.00814735 85.19725 88.40042
    104.32851 0.00813828 85.19177 88.44717
    104.3738 0.00817451 85.18629 88.49739
    114.53802 0.00744094 85.18083 88.55126
    102.08573 0.00831806 85.17536 88.60913
    97.37747 0.00854637 85.16991 88.67121
    106.96049 0.00786704 85.16446 88.73787
    108.27014 0.0079028 85.15901 88.80955
    110.03951 0.00771726 85.15357 88.88654
    120.16289 0.00709948 85.14814 88.9694
    108.61636 0.00781637 85.14271 89.05852
    113.79454 0.00745454 85.13729 89.15452
    114.00208 0.00740477 85.13188 89.25808
    116.75441 0.00734421 85.12647 89.36978
    124.49338 0.00691659 85.12106 89.49044
    124.37776 0.00681774 85.11566 89.62105
    118.2973 0.0071504 85.11027 89.76242
    128.00122 0.00653734 85.10489 89.91586
    120.98998 0.00694674 85.09951 90.08243
    104.38958 0.00810546 85.09413 90.26378
    122.43827 0.00702875 85.08876 90.46135
    124.98953 0.00687057 85.0834 90.6771
    131.00164 0.0065448 85.07804 90.91337
    126.0761 0.0067629 85.07269 91.17235
    108.35016 0.00790809 85.06734 91.45704
    101.43353 0.00841469 85.062 91.77102
    106.01215 0.00797133 85.05667 92.11778
    108.34481 0.00775235 85.05134 92.50236
    106.71233 0.00804318 85.04602 92.92966
    108.90125 0.00786595 85.0407 93.40629
    114.19857 0.00749912 85.03538 93.94023
    113.89054 0.00751182 85.03008 94.53991
    127.23522 0.00673844 85.02478 95.21713
    119.03843 0.00713794 85.01948 95.98451
    121.10512 0.0070588 85.01419 96.85913
    122.94322 0.0069745 85.00891 97.86279
    123.31769 0.00698317 85.00363 99.02192
    123.35563 0.0068345 84.99835 100.37541
    130.25735 0.00646872 84.99309 101.97449
    134.20679 0.00628215 84.98782 103.89706
    141.576 0.00604794 84.98256 106.25952
    147.41535 0.00578033 84.97731 109.22993
    151.34231 0.00560015 84.97207 113.06151
    131.47088 0.00652891 84.96683 118.0998
    145.85136 0.00593872 84.96159 124.81255
    164.67078 0.00518204 84.95636 133.78405
    177.01703 0.00481419 84.95113 145.66042
    191.4913 0.00443592 84.94591 161.11998
    216.25328 0.00390088 84.9407 180.69629
    270.64374 0.00312408 84.93549 204.67124
    294.30582 0.00288266 84.93029 232.81333
    289.71547 0.00291696 84.92509 263.92723
    337.80172 0.00250781 84.91989 295.40213
    386.8142 0.0021798 84.91471 322.55722
    403.91996 0.00207966 84.90952 339.30196
    408.21794 0.00205777 84.90435 340.67636
    402.88516 0.00209983 84.89917 326.22589
    374.75852 0.00226895 84.89401 300.34101
    318.805 0.00264865 84.88884 269.21338
    281.12478 0.00301966 84.88369 237.79968
    238.54066 0.00357607 84.87854 209.03718
    220.49062 0.0038616 84.87339 184.32522
    190.05164 0.00448397 84.86825 164.00384
    197.4408 0.00433886 84.86311 147.89133
    185.40576 0.00459885 84.85798 135.4549
    166.33094 0.00511861 84.85285 126.03577
    146.95535 0.00582973 84.84773 118.98111
    125.45243 0.00678374 84.84262 113.68713
    134.37663 0.00635013 84.83751 109.67474
    132.7014 0.006434 84.8324 106.57163
    126.36126 0.0066797 84.8273 104.1119
    128.17277 0.00656437 84.8222 102.11612
    118.41671 0.00720264 84.81711 100.459
    116.19064 0.00736564 84.81203 99.06015
    113.12549 0.00753739 84.80694 97.86232
    129.93128 0.00655422 84.80187 96.82536
    114.9574 0.00729757 84.7968 95.92155
    116.14677 0.00724865 84.79173 95.12769
    128.18508 0.00658432 84.78667 94.42742
    114.6408 0.00736314 84.78161 93.80628
    120.42231 0.00710878 84.77656 93.25258
    100.50229 0.00856989 84.77151 92.81113
    106.66663 0.00796474 84.76647 92.36651
    110.44565 0.00772428 84.76143 91.9661
    99.70514 0.00861796 84.7564 91.60408
    97.57175 0.0088114 84.75137 91.27556
    107.62626 0.00794974 84.74635 90.97691
    98.80268 0.00872911 84.74133 90.70435
    91.19822 0.00941745 84.73632 90.45524
    113.63824 0.00753699 84.73131 90.22687
    119.37442 0.00709284 84.72631 90.01691
    109.56237 0.00778939 84.72131 89.82367
    97.42365 0.0087345 84.71631 89.64525
    102.64897 0.00831662 84.71132 89.48038
    101.88907 0.00836029 84.70634 89.32757
    99.2987 0.00860614 84.70136 89.18587
    96.0867 0.00889532 84.69638 89.05416
    93.42512 0.00915083 84.69141 88.93148
    100.69314 0.00845614 84.68645 88.81718
    90.48681 0.00941933 84.68148 88.7104
    97.39784 0.00879242 84.67653 88.61065
    100.6666 0.00847736 84.67157 88.51729
    84.44458 0.01005802 84.66663 88.42974
    95.82946 0.00883457 84.66168 88.34767
    96.34753 0.00869249 84.65674 88.27059
    89.72631 0.00937073 84.65181 88.1981
    86.19884 0.00980751 84.64688 88.12994
    86.55338 0.00988113 84.64195 88.06571
    89.21003 0.009538 84.63703 88.00523
    100.63256 0.00847266 84.63212 87.94815
    86.91802 0.00980608 84.62721 87.89432
    89.4565 0.00958916 84.6223 87.82442
    112.12754 0.00752054 84.6174 87.7764
    107.22609 0.00785892 84.6125 87.73464
    115.65547 0.0072717 84.6076 87.69173
    102.20708 0.00830671 84.60271 87.65116
    94.25292 0.00881308 84.59783 87.61277
    94.47209 0.00891424 84.59295 87.5764
    89.10138 0.0095022 84.58807 87.542
    89.53833 0.00935361 84.5832 87.50943
    92.95165 0.00902739 84.57833 87.47856
    88.64762 0.00959015 84.57347 87.44935
    93.58184 0.00909139 84.56861 87.42167
    103.23165 0.00829916 84.56375 87.39549
    106.49101 0.00791657 84.5589 87.37069
    101.0753 0.00827901 84.55406 87.34724
    104.10218 0.00820545 84.54922 87.32507
    98.78743 0.0086584 84.54438 87.30409
    102.04076 0.00833276 84.53954 87.28428
    102.92798 0.00819591 84.53472 87.26559
    103.23458 0.00829307 84.52989 87.355
    103.01209 0.00823926 84.52507 87.33868
    103.72904 0.00826649 84.52025 87.32334
    102.25283 0.00828156 84.51544 87.30895
    107.39092 0.0078252 84.51063 87.29545
    102.0944 0.00837231 84.50583 87.28285
    93.75722 0.00917556 84.50103 87.27108
    93.98027 0.0092115 84.49623 87.26011
    125.11134 0.00688491 84.49144 87.24995
    115.23 0.00737712 84.48666 87.24054
    111.63458 0.00762955 84.48187 87.23188
    105.33854 0.00805725 84.47709 87.22394
    105.24472 0.00811552 84.47232 87.21669
    118.36554 0.00717506 84.46755 87.21013
    124.21705 0.00686101 84.46278 87.2063
    113.51591 0.00750969 84.45802 87.20105
    118.91659 0.00716239 84.45326 87.19645
    107.29274 0.00793485 84.4485 87.19245
    109.08739 0.00778631 84.44375 87.18907
    110.70019 0.00765411 84.43901 87.18628
    115.78983 0.00733931 84.43426 87.18408
    108.86578 0.00788791 84.42953 87.18246
    116.08135 0.00737812 84.42479 87.18139
    115.78214 0.00742403 84.42006 87.1809
    102.48793 0.00838695 84.41533 87.18094
    89.54878 0.0096165 84.41061 87.18154
    102.75289 0.00831544 84.40589 87.18268
    120.11177 0.00704359 84.40118 87.18435
    116.6987 0.00730145 84.39647 87.18656
    118.04897 0.00724694 84.39176 87.18928
    105.8587 0.00803628 84.38706 87.19254
    107.75871 0.00789933 84.38236 87.19631
    114.95988 0.00733797 84.37766 87.2006
    105.26457 0.00812535 84.37297 87.20542
    98.25694 0.00874537 84.36828 87.21074
    93.50225 0.00922356 84.3636 87.2166
    107.57536 0.0078705 84.35892 87.22296
    113.82198 0.0074142 84.35424 87.22983
    115.68689 0.00733296 84.34957 87.23724
    94.3525 0.00911772 84.3449 87.27402
    77.04261 0.01122126 84.34023 87.28256
    96.08644 0.00888756 84.33557 87.29161
    96.71215 0.00880961 84.33092 87.3012
    102.52311 0.00836148 84.32626 87.31133
    98.4748 0.00863312 84.32161 87.32199
    97.57435 0.00872431 84.31697 87.33319
    81.99611 0.01042185 84.31232 87.34496
    95.51861 0.00908049 84.30768 87.35727
    104.15599 0.00813633 84.30305 87.37015
    106.65594 0.00796155 84.29842 87.3836
    98.61517 0.0088079 84.29379 87.39763
    92.80153 0.00927133 84.28917 87.41224
    99.87162 0.00870131 84.28454 87.42744
    83.80415 0.01057351 84.27993 87.44326
    88.09348 0.00967389 84.27531 87.45968
    99.89788 0.00848755 84.27071 87.47674
    95.80439 0.00882882 84.2661 87.49442
    86.13633 0.00977418 84.2615 87.51275
    92.87878 0.00907886 84.2569 87.53175
    109.70494 0.00773464 84.2523 87.55141
    102.65 0.00843888 84.24771 87.57176
    84.65089 0.01027109 84.24312 87.59283
    89.14234 0.00958046 84.23854 87.61459
    90.99914 0.00931238 84.23396 87.63711
    96.17748 0.00883539 84.22938 87.66036
    88.4747 0.00962456 84.22481 87.68439
    83.81751 0.01048488 84.22024 87.7092
    104.75445 0.00817205 84.21567 87.73481
    97.98104 0.00859578 84.21111 87.76126
    98.62239 0.00845268 84.20655 87.78854
    102.39462 0.00830309 84.20199 87.8167
    96.89561 0.00874665 84.19744 87.84575
    85.86988 0.00996605 84.19289 87.87571
    76.69042 0.01119757 84.18834 87.90663
    97.25317 0.00893476 84.1838 87.9385
    91.30576 0.00952492 84.17926 87.97139
    80.08255 0.0105494 84.17472 88.00529
    88.89824 0.00963412 84.17019 88.04024
    96.69725 0.00874511 84.16566 88.07631
    98.14906 0.0086049 84.16113 88.11348
    98.031 0.00872456 84.15661 88.15182
    93.60066 0.00916588 84.15209 88.19134
    102.53974 0.00824576 84.14758 88.2321
    100.39156 0.00844623 84.14307 88.27416
    98.23989 0.00863577 84.13856 88.31751
    99.46871 0.00863507 84.13405 88.36224
    102.22913 0.00840541 84.12955 88.40837
    97.55189 0.00876912 84.12505 88.45595
    90.6074 0.00926295 84.12055 88.50507
    85.016 0.00998874 84.11606 88.55573
    88.29944 0.00956955 84.11157 88.60803
    110.478 0.0076607 84.10709 88.662
    101.64224 0.00833795 84.1026 88.71771
    88.16959 0.00966284 84.09812 88.77526
    74.3861 0.01151022 84.09365 88.83466
    79.51778 0.01076496 84.08917 88.89605
    82.71107 0.01037231 84.0847 88.95944
    87.74306 0.0095968 84.08024 89.02495
    81.27601 0.01041354 84.07577 89.09269
    89.58989 0.00942179 84.07131 89.16269
    99.27477 0.00862972 84.06686 89.23511
    98.70152 0.00865699 84.0624 89.30999
    103.21419 0.00829417 84.05795 89.38746
    91.76179 0.00926646 84.05351 89.46768
    90.32922 0.00946453 84.04906 89.5507
    109.23148 0.00788072 84.04462 89.63671
    111.21679 0.00767822 84.04018 89.72578
    100.66069 0.0084258 84.03575 89.81807
    89.01787 0.00965198 84.03132 89.91381
    95.91104 0.00893279 84.02689 90.01303
    92.92411 0.00923457 84.02246 90.11603
    81.77354 0.01046131 84.01804 90.22288
    90.10913 0.00953427 84.01362 90.33382
    86.80782 0.00987961 84.0092 90.44912
    80.15209 0.01066383 84.00479 90.56888
    92.64409 0.00910162 84.00038 90.69345
    77.48978 0.01096649 83.99597 90.82298
    77.10179 0.01103644 83.99157 90.95777
    81.69227 0.01047716 83.98717 91.09818
    85.28013 0.00997753 83.98277 91.2444
    89.71089 0.00936301 83.97837 91.39688
    86.31504 0.00987165 83.97398 91.55584
    87.1869 0.00974423 83.96959 91.72171
    86.78563 0.00997841 83.9652 91.89501
    87.53163 0.0098466 83.96082 92.076
    84.67371 0.00999886 83.95644 92.26531
    94.8895 0.00900984 83.95206 92.4633
    104.59252 0.00813976 83.94769 92.67058
    92.99074 0.00913912 83.94332 92.88787
    87.24912 0.00988042 83.93895 93.11561
    83.48746 0.01016881 83.93458 93.3547
    80.98894 0.01060336 83.93022 93.60569
    90.86786 0.00951754 83.92586 93.8695
    90.88089 0.00927403 83.9215 94.14719
    90.47703 0.00951889 83.91715 94.43946
    87.92752 0.0098793 83.9128 94.74767
    86.16351 0.01000029 83.90845 95.07269
    87.46264 0.00968715 83.9041 95.41595
    96.71004 0.00888092 83.89976 95.77907
    97.75908 0.00868821 83.89542 96.16323
    91.80136 0.00926915 83.89109 96.57053
    93.82995 0.00913271 83.88675 97.00246
    92.22783 0.00913881 83.88242 97.46129
    100.6116 0.00834142 83.87809 97.94964
    107.60094 0.00792043 83.87377 98.46957
    98.99918 0.00877271 83.86944 99.0245
    114.29945 0.00758496 83.86512 99.61708
    98.27304 0.00857567 83.86081 100.25116
    97.29526 0.00880729 83.85649 100.93119
    84.86291 0.01008738 83.85218 101.66097
    86.81772 0.00971314 83.84787 102.44643
    95.98667 0.00873421 83.84356 103.29254
    96.1346 0.00878778 83.83926 104.20628
    101.85253 0.00840849 83.83496 105.19577
    97.90683 0.00871483 83.83066 106.26852
    96.80677 0.00875004 83.82637 107.43557
    94.59067 0.00906157 83.82207 108.70706
    97.96526 0.00870464 83.81778 110.09666
    103.12417 0.00823059 83.8135 111.62061
    100.45987 0.00843185 83.80921 113.29499
    89.29924 0.00949547 83.80493 115.14258
    104.75878 0.00924327 83.80065 117.18592
    110.83679 0.00866052 83.79637 119.45506
    110.88305 0.00869096 83.7921 121.98629
    111.59704 0.00871473 83.78783 124.81841
    109.29377 0.00885824 83.78356 128.0053
    124.94741 0.00776731 83.77929 131.60563
    136.04978 0.00710794 83.77503 135.69914
    128.43054 0.00743573 83.77077 140.38956
    143.716 0.00668697 83.76651 145.80572
    146.0617 0.00660886 83.76226 152.13966
    138.30134 0.00697091 83.758 159.64869
    153.1799 0.00626866 83.75375 168.72106
    169.25606 0.00564292 83.7495 179.92648
    183.43079 0.00527723 83.74526 194.06119
    186.4247 0.00521198 83.74102 212.27336
    209.11755 0.004625 83.73678 236.04919
    252.79949 0.00377986 83.73254 267.29316
    293.90355 0.00325766 83.7283 308.24602
    308.20631 0.0031159 83.72407 361.20672
    349.32215 0.00274961 83.71984 428.41035
    425.77736 0.00225191 83.71561 511.29946
    563.78209 0.00170494 83.71139 610.11028
    735.53354 0.0013041 83.70717 722.73692
    835.13282 0.00114933 83.70295 842.79661
    931.26915 0.00103385 83.69873 957.96334
    989.4347 0.00097481 83.69451 1048.61852
    1066.02137 0.0009041 83.6903 1092.92813
    1145.83738 0.00084085 83.68609 1077.78365
    1153.21462 0.0008365 83.68188 1008.10923
    1051.02967 0.0009207 83.67768 903.11184
    891.54094 0.00108416 83.67348 784.63581
    744.88787 0.00129427 83.66928 668.59504
    620.81227 0.00155935 83.66508 563.92021
    495.67643 0.0019528 83.66088 474.63813
    393.90378 0.00245683 83.65669 401.43541
    343.03274 0.00283568 83.6525 343.43276
    300.3811 0.00322886 83.64831 298.67323
    262.69094 0.00366572 83.64413 264.85439
    225.10905 0.00434298 83.63994 239.73981
    199.04816 0.00489009 83.63576 221.26505
    200.70559 0.00482307 83.63158 207.80249
    180.21847 0.00537096 83.62741 198.08353
    168.61908 0.00570627 83.62323 191.22036
    168.34044 0.00575713 83.61906 186.65075
    173.33856 0.00562344 83.61489 184.03936
    174.32924 0.00558245 83.61073 183.29218
    166.93494 0.0058611 83.60656 184.50499
    164.00404 0.00595228 83.6024 188.02301
    169.85691 0.00573615 83.59824 194.49287
    178.50824 0.00538708 83.59408 204.88864
    191.3409 0.00505251 83.58993 220.59491
    211.02822 0.00455165 83.58577 243.28303
    218.6376 0.00441172 83.58162 274.81958
    230.8713 0.00416908 83.57747 316.94737
    278.42334 0.00346612 83.57333 370.74394
    328.79972 0.0029295 83.56918 436.16022
    388.08048 0.00247593 83.56504 510.79269
    500.9207 0.00193453 83.5609 588.69689
    630.65323 0.00153327 83.55677 659.15933
    702.79795 0.00137676 83.55263 708.8641
    748.65086 0.00128992 83.5485 729.62687
    742.55139 0.00129737 83.54437 724.60633
    707.73577 0.00136381 83.54024 704.37633
    684.22201 0.00140994 83.53612 677.55213
    646.35553 0.00149485 83.53199 646.72709
    624.56399 0.00154895 83.52787 610.00508
    600.61153 0.00160345 83.52375 565.2028
    566.4625 0.00170157 83.51964 512.60726
    520.47126 0.00184456 83.51552 455.65879
    434.59139 0.00223306 83.51141 399.23118
    352.82142 0.00275438 83.5073 347.27978
    297.62092 0.00326537 83.50319 301.99854
    241.27274 0.00405029 83.49908 263.95437
    216.06802 0.0045357 83.49498 232.84559
    209.72811 0.00456429 83.49088 207.88871
    186.85808 0.00524678 83.48678 188.13814
    148.31598 0.00660469 83.48268 172.66011
    139.32531 0.00691168 83.47859 160.55721
    111.07459 0.00869652 83.47449 151.07025
    117.24555 0.00832846 83.4704 143.56244
    124.79071 0.00786616 83.46631 137.53355
    116.60259 0.00836666 83.46223 132.61355
    112.846 0.00859768 83.45814 128.52321
    112.7768 0.00865624 83.45406 125.0681
    104.94468 0.00929472 83.44998 122.10752
    109.04842 0.00895518 83.4459 119.54037
    116.72902 0.00825372 83.44183 117.29631
    104.07046 0.00928767 83.43775 115.31932
    98.79165 0.00979031 83.43368 113.56888
    95.91455 0.0100687 83.42961 112.02728
    100.38199 0.00960012 83.42554 110.63661
    93.77297 0.01035397 83.42148 109.39168
    111.55107 0.00872432 83.41741 108.2734
    126.0458 0.00777046 83.41335 107.2672
    113.92495 0.00849336 83.40929 106.36014
    113.26733 0.0084985 83.40523 105.54105
    99.60635 0.00982122 83.40118 104.80135
    104.04879 0.0094096 83.39712 104.13255
    100.29687 0.00977492 83.39307 103.52823
    97.02402 0.01007508 83.38902 102.98249
    112.08178 0.00871266 83.38497 102.4902
    119.02711 0.00811627 83.38093 102.04744
    112.58546 0.0085189 83.37689 101.65021
    116.27807 0.00828335 83.37284 101.29558
    117.4028 0.00821446 83.3688 100.98083
    122.8843 0.00789587 83.36477 100.70369
    101.07587 0.00961189 83.36073 100.46252
    108.84689 0.00891106 83.3567 100.25563
    108.04449 0.00903659 83.35267 100.08195
    100.3575 0.00958505 83.34864 99.94064
    117.38026 0.00820262 83.34461 99.83117
    114.6193 0.0084079 83.34058 99.75337
    107.91285 0.00897953 83.33656 99.70727
    108.05821 0.00891384 83.33254 99.69322
    103.14591 0.00934862 83.32852 99.71198
    104.23018 0.00926199 83.3245 99.76476
    102.84389 0.00935976 83.32048 99.85292
    94.88364 0.0101927 83.31647 99.97851
    96.02344 0.01012233 83.31245 100.14377
    108.76027 0.00892803 83.30844 100.35179
    116.95346 0.00824036 83.30443 100.60649
    107.07516 0.00900314 83.30043 100.912
    93.45893 0.01033554 83.29642 101.27411
    90.93105 0.01086153 83.29242 101.69892
    102.7859 0.00967146 83.28842 102.19459
    99.62036 0.00969604 83.28442 102.77121
    93.43407 0.01045152 83.28042 103.44
    87.87248 0.01106043 83.27643 104.21653
    105.32098 0.00924775 83.27243 105.11858
    104.172 0.00924305 83.26844 106.17098
    102.36355 0.00949928 83.26445 107.4073
    98.37249 0.00989757 83.26046 108.87152
    105.01943 0.00927585 83.25648 110.63008
    103.74455 0.0092009 83.25249 112.77437
    111.71836 0.00862223 83.24851 115.44013
    114.36059 0.00852924 83.24453 118.82089
    126.33634 0.00770522 83.24055 123.17525
    127.74496 0.00756518 83.23657 128.85325
    121.39133 0.00792807 83.2326 136.27442
    129.00412 0.00745918 83.22862 145.93197
    135.2543 0.00717074 83.22465 158.3479
    155.41184 0.00623427 83.22068 173.97583
    180.25373 0.00535253 83.21671 193.15776
    197.35096 0.00487243 83.21275 215.89843
    221.02249 0.00435686 83.20878 241.70633
    266.50546 0.00364372 83.20482 269.19181
    279.92833 0.00345635 83.20086 295.53714
    310.78293 0.00310492 83.1969 316.43938
    306.10317 0.00316158 83.19294 326.97801
    265.83988 0.0036296 83.18898 324.13546
    269.09974 0.00358104 83.18503 308.77781
    284.56648 0.00337333 83.18108 285.08368
    270.51434 0.00357066 83.17713 257.91135
    224.27895 0.00434609 83.17318 231.00353
    175.69951 0.00549253 83.16923 206.49149
    172.47391 0.00564957 83.16528 185.33232
    163.12946 0.00593385 83.16134 167.79364
    137.10823 0.00705005 83.1574 153.6785
    124.49869 0.00778215 83.15346 142.60522
    117.69042 0.00817199 83.14952 134.06636
    117.08509 0.00822279 83.14558 127.54812
    106.89699 0.00901469 83.14165 122.59187
    98.54159 0.00982826 83.13771 118.79819
    96.20537 0.01018634 83.13378 115.86293
    107.94121 0.0090303 83.12985 113.55259
    107.43584 0.00908326 83.12592 111.70068
    102.6154 0.00934473 83.12199 110.19423
    97.00242 0.00985567 83.11807 108.95104
    90.41002 0.01066747 83.11415 107.91751
    99.80204 0.0095947 83.11022 107.05324
    96.22199 0.01014233 83.1063 106.32903
    95.6168 0.01017071 83.10238 105.72447
    103.5389 0.00937469 83.09847 105.18158
    112.97524 0.00858272 83.09455 104.76799
    114.31138 0.00844117 83.09064 104.47794
    107.80795 0.0089513 83.08673 104.21109
    96.63663 0.01003819 83.08282 104.00659
    91.82166 0.01058185 83.07891 103.85763
    84.45053 0.01152405 83.075 103.76008
    97.61865 0.01000041 83.07109 103.70945
    93.85545 0.01034054 83.06719 103.70233
    98.18247 0.00999599 83.06329 103.73673
    105.70401 0.00915597 83.05939 103.80986
    92.40173 0.01054686 83.05549 103.92082
    84.77574 0.01168297 83.05159 104.06803
    91.7686 0.01071357 83.04769 104.25074
    89.56993 0.01091129 83.0438 104.46915
    96.46544 0.0100876 83.03991 104.72266
    103.98442 0.00937267 83.03601 105.0123
    99.60638 0.00976258 83.03212 105.33851
    98.77567 0.00978578 83.02824 105.70248
    95.07655 0.01027958 83.02435 106.1065
    91.73162 0.01063025 83.02046 106.55209
    87.98977 0.01107724 83.01658 107.04283
    103.90163 0.00934679 83.0127 107.58209
    104.34043 0.00922903 83.00882 108.14915
    89.7058 0.0107863 83.00494 108.80236
    96.43704 0.0100505 83.00106 109.52401
    108.15516 0.00898035 82.99718 110.32694
    114.93561 0.00849804 82.99331 111.2275
    112.85779 0.00862246 82.98944 112.24836
    108.81928 0.0088877 82.98557 113.42172
    108.05466 0.0089308 82.9817 114.78698
    102.2608 0.00941963 82.97783 116.39682
    106.45096 0.00908993 82.97396 118.31337
    111.20508 0.00876748 82.9701 120.60543
    112.5895 0.00863472 82.96623 123.34849
    109.10366 0.00888474 82.96237 126.6069
    112.45265 0.00866638 82.95851 130.43271
    117.14083 0.00823086 82.95465 134.84115
    121.16723 0.00792622 82.95079 139.77587
    124.99662 0.00776925 82.94693 145.07512
    129.98845 0.00757974 82.94308 150.38667
    135.83379 0.00714201 82.93923 155.15032
    157.50782 0.0060883 82.93537 158.66517
    162.08812 0.00596191 82.93152 160.36826
    141.18841 0.00682666 82.92767 160.17022
    142.07717 0.00683434 82.92383 158.51591
    142.40074 0.00682542 82.91998 156.11283
    132.406 0.0073195 82.91614 153.60012
    135.01643 0.00730553 82.91229 151.41794
    115.51076 0.00851916 82.90845 149.79918
    123.13681 0.00792301 82.90461 148.84778
    130.81215 0.0073735 82.90077 148.58608
    116.1302 0.0082171 82.89693 148.98964
    125.70215 0.0076685 82.8931 150.01997
    146.3101 0.00664693 82.88926 151.628
    130.39022 0.00743089 82.88543 153.76637
    138.61631 0.00697212 82.8816 156.40149
    137.25252 0.00702362 82.87777 159.50682
    153.15176 0.00636815 82.87394 163.07723
    155.54805 0.00624481 82.87011 167.12291
    150.97897 0.00639976 82.86628 171.66234
    152.56874 0.00635288 82.86246 176.73772
    146.72713 0.00662205 82.85863 182.39443
    149.85523 0.00649366 82.85481 188.70088
    170.08558 0.00569811 82.85099 195.74287
    186.92487 0.00516121 82.84717 203.61198
    182.33524 0.00530045 82.84335 212.43804
    182.5185 0.00527109 82.83954 222.35921
    205.67169 0.00470518 82.83572 233.56302
    205.29033 0.00471922 82.83191 246.28837
    212.49651 0.00451711 82.8281 260.81836
    246.97191 0.00392259 82.82428 277.56369
    255.24691 0.00379711 82.82047 297.04049
    283.99766 0.0033756 82.81667 319.99727
    308.19377 0.00312267 82.81286 347.48555
    347.88724 0.00277036 82.80905 380.9114
    394.96633 0.0024469 82.80525 422.28289
    418.92532 0.00231368 82.80145 474.16943
    490.66555 0.00197614 82.79764 539.93933
    608.40603 0.00158051 82.79384 623.72756
    721.21583 0.00133754 82.79004 730.11376
    900.58038 0.00107083 82.78625 864.2046
    1116.97977 0.00086342 82.78245 1030.60119
    1339.6305 0.00071923 82.77865 1233.14789
    1625.44453 0.00059134 82.77486 1473.63345
    1885.08153 0.00051026 82.77107 1749.39991
    2156.76457 0.00044656 82.76728 2051.38142
    2391.9006 0.00040258 82.76349 2358.48703
    2552.39574 0.0003772 82.7597 2635.04543
    2661.80054 0.00036136 82.75591 2832.64857
    2657.31533 0.00036157 82.75213 2905.4158
    2620.71595 0.00036658 82.74834 2834.84375
    2630.34308 0.00036653 82.74456 2641.64317
    2530.51383 0.00038071 82.74077 2372.39206
    2275.65222 0.00042319 82.73699 2075.34642
    1984.70956 0.0004857 82.73321 1786.40894
    1616.58001 0.00059704 82.72944 1525.91047
    1333.65368 0.0007231 82.72566 1304.1008
    1158.49227 0.00083581 82.72188 1124.3497
    979.12259 0.00098553 82.71811 986.96588
    864.98973 0.00111456 82.71433 891.38114
    832.00504 0.0011607 82.71056 836.61829
    772.01824 0.00125426 82.70679 822.68832
    797.589 0.00121652 82.70302 849.80158
    868.33378 0.00110934 82.69925 918.19015
    968.92694 0.0009931 82.69549 1026.8254
    1101.06559 0.00087479 82.69172 1170.9453
    1323.06301 0.0007298 82.68796 1339.99763
    1598.89437 0.00060456 82.68419 1512.39425
    1792.69063 0.00053872 82.68043 1653.01003
    1926.13362 0.00049944 82.67667 1718.7373
    1987.83261 0.00048375 82.67291 1680.99832
    1888.72536 0.00051186 82.66915 1548.00287
    1516.74392 0.00063915 82.66539 1357.43183
    1162.9357 0.0008324 82.66164 1149.6635
    874.03954 0.0011096 82.65788 952.29076
    690.60596 0.0013988 82.65413 779.89831
    579.73051 0.00166467 82.65038 637.58151
    498.63023 0.00194025 82.64663 525.28948
    404.9778 0.00240447 82.64288 439.58899
    340.44621 0.00285842 82.63913 375.65413
    292.42383 0.0032972 82.63538 328.49065
    272.84398 0.00353917 82.63163 293.51658
    256.32253 0.003812 82.62789 267.14002
    236.5568 0.00411164 82.62415 246.67588
    216.84333 0.00447253 82.6204 230.29137
    206.10337 0.00469822 82.61666 216.79486
    200.29895 0.00482593 82.61292 205.40113
    187.19832 0.00514449 82.60918 195.61647
    184.53322 0.00522553 82.60544 187.09785
    175.74962 0.0055057 82.60171 179.60941
    145.89764 0.00663417 82.59797 172.98091
    133.80401 0.00729435 82.59424 167.07485
    145.40509 0.00666738 82.5905 161.78811
    143.39482 0.00669065 82.58677 157.03042
    146.0075 0.00660615 82.58304 152.73078
    164.67027 0.00584061 82.57931 148.83123
    147.48287 0.00656979 82.57558 145.28063
    133.3973 0.00733627 82.57185 142.03864
    139.38334 0.0069833 82.56813 139.0674
    126.30929 0.00769613 82.5644 136.33683
    124.83683 0.00777526 82.56068 133.82129
    135.83608 0.00718519 82.55695 131.49757
    116.79847 0.00836267 82.55323 129.34696
    122.29433 0.00801607 82.54951 127.35096
    124.46771 0.00791058 82.54579 125.49507
    124.84141 0.00783557 82.54207 123.76633
    119.12716 0.00825574 82.53835 122.15296
    103.66831 0.00947491 82.53464 120.64523
    99.25597 0.00979636 82.53092 119.23309
    110.10737 0.00876558 82.52721 117.90886
    116.98177 0.00836567 82.5235 116.66533
    102.50406 0.00969253 82.51978 115.49599
    101.03167 0.00974821 82.51607 114.39533
    111.54436 0.00868791 82.51236 113.35743
    125.89461 0.00776994 82.50865 112.37792
    124.07549 0.00776287 82.50495 111.45249
    115.00458 0.00833636 82.50124 110.57731
    97.97848 0.00981987 82.49754 109.74904
    106.86661 0.00911874 82.49383 108.96398
    114.67153 0.00858667 82.49013 108.21951
    104.97104 0.00917569 82.48643 107.51289
    107.99832 0.00894263 82.48273 106.84176
    97.05547 0.01006141 82.47903 106.20398
    106.54699 0.00915214 82.47533 105.59715
    105.5248 0.00906741 82.47163 105.01961
    91.92765 0.01046339 82.46793 104.46955
    96.84739 0.00986161 82.46424 103.94545
    108.26537 0.00883765 82.46054 103.44592
    108.88025 0.00896246 82.45685 102.96929
    89.03654 0.01094493 82.45316 102.51452
    92.35183 0.01047608 82.44946 102.08035
    105.10309 0.00915368 82.44577 101.6658
    101.40363 0.00948618 82.44209 101.2699
    91.24923 0.0104396 82.4384 100.89149
    103.09376 0.00929256 82.43471 100.5299
    93.61053 0.01028834 82.43102 100.18424
    89.6109 0.01081385 82.42734 99.85386
    100.13733 0.00973163 82.42366 99.53809
    108.22179 0.00892537 82.41997 99.2361
    95.32 0.01021453 82.41629 98.94746
    93.42472 0.01045836 82.41261 98.67153
    103.18448 0.00930467 82.40893 98.40789
    103.25719 0.00939337 82.40525 98.15606
    95.93637 0.00998826 82.40157 97.91548
    106.59948 0.00919989 82.3979 97.68586
    100.37316 0.00985674 82.39422 97.46677
    105.24225 0.00934342 82.39055 97.25793
    98.87171 0.00995128 82.38687 97.05903
    96.15863 0.01012258 82.3832 96.86969
    101.11436 0.00953992 82.37953 96.68973
    96.87302 0.01007178 82.37586 96.5189
    86.83724 0.01147962 82.37219 96.35703
    103.02253 0.00942456 82.36852 96.20395
    97.38959 0.00995563 82.36485 96.05944
    100.41777 0.00974193 82.36119 95.92343
    90.00672 0.01077353 82.35752 95.79581
    96.49901 0.01011146 82.35386 95.67654
    112.95407 0.00861919 82.35019 95.56559
    109.92636 0.00887678 82.34653 95.46288
    88.75607 0.01102266 82.34287 95.36849
    79.28732 0.01252954 82.33921 95.28245
    92.43411 0.01044198 82.33555 95.20489
    110.56107 0.00878593 82.33189 95.13593
    104.73969 0.00929757 82.32823 95.07571
    107.75602 0.00905588 82.32457 95.02449
    97.48741 0.00991778 82.32092 94.98252
    95.33371 0.01010312 82.31726 94.95016
    101.44544 0.00959311 82.31361 94.92779
    106.51303 0.00912056 82.30996 94.91589
    99.8385 0.00966011 82.30631 94.915
    98.61817 0.00971188 82.30266 94.92581
    98.89961 0.00971483 82.29901 94.94904
    118.96399 0.00811889 82.29536 94.98561
    112.80902 0.00856537 82.29171 95.03661
    112.59818 0.00852216 82.28806 95.10318
    119.00484 0.00807742 82.28442 95.18684
    114.73251 0.00847021 82.28077 95.28918
    116.52947 0.0083427 82.27713 95.41222
    113.386 0.00852298 82.27348 95.55838
    111.37526 0.00871427 82.26984 95.73025
    109.20839 0.00888477 82.2662 95.93131
    105.21078 0.00924743 82.26256 96.16525
    119.78053 0.00810587 82.25892 96.43688
    135.23478 0.00719434 82.25528 96.75211
    128.67501 0.00756958 82.25165 97.11757
    125.29809 0.00774081 82.24801 97.54242
    127.47145 0.00763588 82.24437 98.03735
    125.26014 0.00776072 82.24074 98.61724
    140.17691 0.00685829 82.2371 99.30261
    129.91701 0.00746795 82.23347 100.12097
    122.77645 0.0079508 82.22984 101.11433
    111.24539 0.00864616 82.22621 102.3416
    119.13685 0.00810586 82.22258 103.89041
    126.87244 0.00766382 82.21895 105.88568
    123.27974 0.00792539 82.21532 108.49326
    120.15441 0.00808394 82.2117 111.93357
    128.53121 0.00756251 82.20807 116.4641
    137.25838 0.00708201 82.20444 122.37584
    135.10064 0.00712345 82.20082 129.95843
    148.87502 0.00647491 82.1972 139.43229
    159.19908 0.00607773 82.19357 150.91124
    169.72352 0.00569286 82.18995 164.2469
    196.66849 0.0049097 82.18633 178.89923
    214.38752 0.00451395 82.18271 193.6634
    204.87291 0.00473794 82.17909 206.42567
    216.61326 0.00446457 82.17547 214.46323
    219.52399 0.00439037 82.17186 215.51478
    204.21018 0.00472442 82.16824 209.26337
    198.30028 0.00485747 82.16462 197.5471
    191.42223 0.00501492 82.16101 183.09454
    175.65312 0.00548211 82.1574 168.31533
    147.54209 0.00655616 82.15378 154.58806
    146.35293 0.00663046 82.15017 142.62563
    146.69414 0.0065773 82.14656 132.64831
    127.98346 0.00762255 82.14295 124.61773
    119.53149 0.00821695 82.13934 118.32058
    109.61752 0.00887843 82.13573 113.48939
    112.34667 0.00867422 82.13213 109.82791
    109.29364 0.00884976 82.12852 107.06341
    104.11111 0.009264 82.12491 104.96934
    104.49572 0.00925544 82.12131 103.36148
    96.94445 0.01001236 82.1177 102.10703
    90.04367 0.01077969 82.1141 101.10865
    90.64248 0.0107674 82.1105 100.29947
    92.12943 0.010697 82.1069 99.63519
    101.50472 0.00968695 82.1033 99.08359
    103.67502 0.00927525 82.0997 98.62372
    96.54244 0.01005746 82.0961 98.23917
    84.55882 0.01150293 82.0925 97.9179
    87.40046 0.01118688 82.0889 97.65128
    104.40645 0.00927457 82.08531 97.4314
    110.41696 0.00864853 82.08171 97.25293
    109.31461 0.00883794 82.07812 97.11064
    96.9393 0.00994021 82.07452 97.0005
    101.75217 0.00946444 82.07093 96.91956
    90.88848 0.01053905 82.06734 96.86467
    91.98691 0.01042966 82.06375 96.83396
    94.70759 0.01029173 82.06016 96.82519
    81.97278 0.0121509 82.05657 96.83682
    78.23037 0.01247842 82.05298 96.86778
    85.83847 0.01135149 82.04939 96.91663
    86.81605 0.01141319 82.04581 96.98287
    100.70992 0.00979609 82.04222 97.06545
    96.43412 0.01005944 82.03863 97.16389
    99.89577 0.00973986 82.03505 97.27796
    88.22715 0.01096606 82.03147 97.40701
    89.6822 0.01082246 82.02788 97.5512
    88.03043 0.01105879 82.0243 97.71006
    88.89536 0.01095524 82.02072 97.8837
    90.06922 0.01119851 82.01714 98.07235
    100.47434 0.00966042 82.01356 98.2758
    91.40852 0.01065996 82.00998 98.49467
    76.41019 0.01292269 82.0064 98.72884
    81.1579 0.01213589 82.00283 98.97883
    77.32876 0.0125535 81.99925 99.24526
    84.00894 0.01158788 81.99568 99.52825
    89.49763 0.01085254 81.9921 99.82881
    102.00668 0.0094889 81.98853 100.14714
[truncated: 3,126,630 more chars]
